# Supplementary material for: Bis(2-amino-4-methyl­pyridinium) terephthalate tetra­hydrate
Source: Acta Crystallogr Sect E Struct Rep Online. 2010 Jul 7;66(Pt 8):o1925–6. doi: 10.1107/S1600536810025651 (PMC3007316; doi:10.1107/S1600536810025651)
Supplement: Supplementary file 1 [file e-66-o1925-sup1.cif]

##############################################################################
###                                                                        ###
###        Electronic paper (Acta Crystallographica Section E)             ###
###                                                                        ###
##############################################################################
#                                                                            #
# This CIF contains the data in a paper accepted for publication in Acta     #
# Crystallographica Section E. It conforms to the requirements of Notes      #
# for Authors for Section E, and has been peer reviewed under the auspices   #
# of the IUCr Commission on Journals.                                        #
#                                                                            #
# Full details of the Crystallographic Information File format               #
# are given in the paper "The Crystallographic Information File (CIF):       #
# a New Standard Archive File for Crystallography" by S. R. Hall, F. H.      #
# Allen and I. D. Brown [Acta Cryst. (1991), A47, 655-685].                  #
#                                                                            #
# The current version of the core CIF dictionary is obtainable from          #
# ftp://ftp.iucr.org/pub/cif_core.dic. The current version number is 2.4.    #
#                                                                            #
# Software is freely available for graphical display of the structure(s) in  #
# this CIF.  For information consult the CIF home page http://www.iucr.org/  #
# cif/home.html                                                              #
#                                                                            #
# This file may be used for bona fide research purposes within the           #
# scientific community so long as proper attribution is given to the journal # 
# article from which it was obtained.                                        #
#                                                                            #
##############################################################################
                                             
data_global
_audit_creation_method     'form.cif (version 2.0)'
_journal_data_validation_number     ?
_journal_date_recd_electronic     2010-06-28
_journal_date_accepted     2010-06-30
_journal_name_full     'Acta Crystallographica, Section E'
_journal_year     2010
_journal_volume     66
_journal_issue      8
_journal_page_first     o1925
_journal_page_last     o1926
_journal_paper_category     QO
_journal_coeditor_code     CI5123
_publ_contact_author_name     'Prof. Fun, Hoong-Kun'
_publ_contact_author_address
;
      X-ray Crystallography Unit
      School of Physics
      Universiti Sains Malaysia
      11800 USM, Penang
      MALAYSIA
;
_publ_contact_author_email     'hkfun@usm.my'
_publ_contact_author_fax     '604 6579150'
_publ_contact_author_phone     '604 6533652'
_publ_section_title
;
Bis(2-amino-4-methylpyridinium) terephthalate tetrahydrate
;
loop_
    _publ_author_name
    _publ_author_footnote
    _publ_author_address
    'Madhukar Hemamalini' ?
;
      X-ray Crystallography Unit
      School of Physics
      Universiti Sains Malaysia
      11800 USM, Penang
      Malaysia
;
    'Hoong-Kun Fun'
;
      Thomson Reuters ResearcherID: A-3561-2009.
;
;
      X-ray Crystallography Unit
      School of Physics
      Universiti Sains Malaysia
      11800 USM, Penang
      Malaysia
;
data_I
_audit_creation_method     SHELXL-97
_chemical_name_systematic
;
Bis(2-amino-4-methylpyridinium) terephthalate tetrahydrate
;
_chemical_name_common     ?
_chemical_formula_moiety     '2(C6 H9 N2 +), C8 H4 O4 2-, 4(H2 O)'
_chemical_formula_sum     'C20 H30 N4 O8'
_chemical_formula_iupac     '2C6 H9 N2 +, C8 H4 O4 2-, 4H2 O'
_chemical_formula_weight     454.48
_chemical_melting_point     ?
_symmetry_cell_setting     monoclinic
_symmetry_space_group_name_H-M     'C c'
_symmetry_space_group_name_Hall     'C -2yc'
loop_
    _symmetry_equiv_pos_as_xyz
    'x, y, z'
    'x, -y, z+1/2'
    'x+1/2, y+1/2, z'
    'x+1/2, -y+1/2, z+1/2'
_cell_length_a     17.6290(16)
_cell_length_b     13.8091(13)
_cell_length_c     9.2518(9)
_cell_angle_alpha     90.00
_cell_angle_beta     93.940(2)
_cell_angle_gamma     90.00
_cell_volume     2246.9(4)
_cell_formula_units_Z     4
_cell_measurement_reflns_used     4430
_cell_measurement_theta_min     2.32
_cell_measurement_theta_max     29.99
_cell_measurement_temperature     100.00(10)
_exptl_crystal_description     Plate
_exptl_crystal_colour     colourless
_exptl_crystal_size_max     0.45
_exptl_crystal_size_mid     0.27
_exptl_crystal_size_min     0.07
_exptl_crystal_density_diffrn     1.343
_exptl_crystal_density_meas     ?
_exptl_crystal_density_method     'not measured'
_exptl_crystal_F_000     968
_exptl_absorpt_coefficient_mu     0.105
_exptl_absorpt_correction_type     multi-scan
_exptl_absorpt_process_details     '(SADABS; Bruker, 2009)'
_exptl_absorpt_correction_T_min     0.9548
_exptl_absorpt_correction_T_max     0.9923
_exptl_special_details
;
The crystal was placed in the cold stream of an Oxford Cryosystems Cobra
open-flow nitrogen cryostat (Cosier & Glazer, 1986) operating at
100.0(1) K.
;
_diffrn_ambient_temperature     100.00(10)
_diffrn_radiation_type     MoK\a
_diffrn_radiation_wavelength     0.71073
_diffrn_radiation_source     'fine-focus sealed tube'
_diffrn_radiation_monochromator     graphite
_diffrn_measurement_device_type
;
Bruker APEXII DUO CCD area-detector diffractometer
;
_diffrn_measurement_method     '\f and \w scans'
_diffrn_detector_area_resol_mean     .
_diffrn_reflns_number     12651
_diffrn_reflns_av_R_equivalents     0.0305
_diffrn_reflns_av_sigmaI/netI     0.0289
_diffrn_reflns_theta_min     1.87
_diffrn_reflns_theta_max     30.05
_diffrn_reflns_theta_full     30.05
_diffrn_measured_fraction_theta_max     0.994
_diffrn_measured_fraction_theta_full     0.994
_diffrn_reflns_limit_h_min     -21
_diffrn_reflns_limit_h_max     24
_diffrn_reflns_limit_k_min     -19
_diffrn_reflns_limit_k_max     13
_diffrn_reflns_limit_l_min     -13
_diffrn_reflns_limit_l_max     13
_diffrn_standards_number     0
_diffrn_standards_interval_count     .
_diffrn_standards_interval_time     .
_diffrn_standards_decay_%     ?
_refine_special_details
;
 Refinement of F^2^ against ALL reflections.  The weighted R-factor wR and
 goodness of fit S are based on F^2^, conventional R-factors R are based
 on F, with F set to zero for negative F^2^. The threshold expression of
 F^2^ > 2\s(F^2^) is used only for calculating R-factors(gt) etc. and is
 not relevant to the choice of reflections for refinement.  R-factors based
 on F^2^ are statistically about twice as large as those based on F, and R-
 factors based on ALL data will be even larger.
;
_reflns_number_total     3275
_reflns_number_gt     3004
_reflns_threshold_expression     I>2\s(I)
_refine_ls_structure_factor_coef     Fsqd
_refine_ls_matrix_type     full
_refine_ls_R_factor_all     0.0408
_refine_ls_R_factor_gt     0.0363
_refine_ls_wR_factor_gt     0.0972
_refine_ls_wR_factor_ref     0.1006
_refine_ls_goodness_of_fit_ref     1.057
_refine_ls_restrained_S_all     1.057
_refine_ls_number_reflns     3275
_refine_ls_number_parameters     347
_refine_ls_number_restraints     2
_refine_ls_hydrogen_treatment     mixed
_refine_ls_weighting_scheme     calc
_refine_ls_weighting_details
         'calc w=1/[\s^2^(Fo^2^)+(0.0657P)^2^+0.2622P] where P=(Fo^2^+2Fc^2^)/3'
_atom_sites_solution_hydrogens     geom
_atom_sites_solution_primary     direct
_atom_sites_solution_secondary     difmap
_refine_ls_shift/su_max     0.001
_refine_ls_shift/su_max_lt     0.001
_refine_ls_shift/su_mean     0.000
_refine_diff_density_max     0.457
_refine_diff_density_min     -0.197
_refine_ls_extinction_method     none
_refine_ls_extinction_coef     ?
loop_
    _atom_type_symbol
    _atom_type_description
    _atom_type_scat_dispersion_real
    _atom_type_scat_dispersion_imag
    _atom_type_scat_source
    'C' 'C' 0.0033 0.0000
                         'International Tables Vol C Tables 4.2.6.8 and 6.1.1.4'
    'H' 'H' 0.0000 0.0000
                         'International Tables Vol C Tables 4.2.6.8 and 6.1.1.4'
    'N' 'N' 0.0061 0.0000
                         'International Tables Vol C Tables 4.2.6.8 and 6.1.1.4'
    'O' 'O' 0.0106 0.0000
                         'International Tables Vol C Tables 4.2.6.8 and 6.1.1.4'
_computing_data_collection     'APEX2 (Bruker, 2009)'
_computing_cell_refinement     'SAINT (Bruker, 2009)'
_computing_data_reduction     'SAINT (Bruker, 2009)'
_computing_structure_solution     'SHELXTL (Sheldrick, 2008)'
_computing_structure_refinement     'SHELXTL (Sheldrick, 2008)'
_computing_molecular_graphics     'SHELXTL (Sheldrick, 2008)'
_computing_publication_material
                             'SHELXTL (Sheldrick, 2008) and PLATON (Spek, 2009)'
loop_
    _atom_site_type_symbol
    _atom_site_label
    _atom_site_fract_x
    _atom_site_fract_y
    _atom_site_fract_z
    _atom_site_U_iso_or_equiv
    _atom_site_adp_type
    _atom_site_calc_flag
    _atom_site_refinement_flags
    _atom_site_occupancy
    _atom_site_disorder_assembly
    _atom_site_disorder_group
    N N1A 0.73749(9) 0.27051(12) 0.16796(17) 0.0163(3) Uani d . 1 . .
    N N2A 0.75478(10) 0.43694(12) 0.17137(18) 0.0204(3) Uani d . 1 . .
    C C1A 0.73275(10) 0.35697(14) 0.09938(19) 0.0163(4) Uani d . 1 . .
    C C2A 0.70424(11) 0.35868(15) -0.0481(2) 0.0187(4) Uani d . 1 . .
    H H2AA 0.7016 0.4170 -0.0983 0.022 Uiso calc R 1 . .
    C C3A 0.68056(10) 0.27471(14) -0.11685(19) 0.0173(4) Uani d . 1 . .
    C C4A 0.68604(11) 0.18620(14) -0.0396(2) 0.0188(4) Uani d . 1 . .
    H H4AA 0.6702 0.1286 -0.0841 0.023 Uiso calc R 1 . .
    C C5A 0.71489(11) 0.18657(15) 0.1009(2) 0.0202(4) Uani d . 1 . .
    H H5AA 0.7192 0.1285 0.1518 0.024 Uiso calc R 1 . .
    C C6A 0.64919(12) 0.27652(16) -0.2720(2) 0.0230(4) Uani d . 1 . .
    H H6AA 0.6584 0.3389 -0.3133 0.034 Uiso calc R 1 . .
    H H6AB 0.5954 0.2645 -0.2762 0.034 Uiso calc R 1 . .
    H H6AC 0.6736 0.2274 -0.3257 0.034 Uiso calc R 1 . .
    N N1B 0.48583(10) 0.31843(13) -0.04463(18) 0.0195(3) Uani d . 1 . .
    N N2B 0.49724(10) 0.15247(12) -0.02353(17) 0.0184(3) Uani d . 1 . .
    C C1B 0.50869(11) 0.23962(14) 0.03428(19) 0.0169(4) Uani d . 1 . .
    C C2B 0.54266(11) 0.25447(16) 0.1759(2) 0.0183(4) Uani d . 1 . .
    H H2BA 0.5582 0.2015 0.2326 0.022 Uiso calc R 1 . .
    C C3B 0.55264(11) 0.34599(15) 0.2296(2) 0.0200(4) Uani d . 1 . .
    C C4B 0.52752(12) 0.42658(16) 0.1435(2) 0.0230(4) Uani d . 1 . .
    H H4BA 0.5336 0.4894 0.1788 0.028 Uiso calc R 1 . .
    C C5B 0.49433(12) 0.41005(15) 0.0082(2) 0.0220(4) Uani d . 1 . .
    H H5BA 0.4773 0.4622 -0.0487 0.026 Uiso calc R 1 . .
    C C6B 0.58818(13) 0.36063(18) 0.3806(2) 0.0271(5) Uani d . 1 . .
    H H6BA 0.6173 0.3043 0.4099 0.041 Uiso calc R 1 . .
    H H6BB 0.5490 0.3707 0.4461 0.041 Uiso calc R 1 . .
    H H6BC 0.6210 0.4162 0.3822 0.041 Uiso calc R 1 . .
    O O1 0.79418(8) 0.41120(10) 0.47912(14) 0.0196(3) Uani d . 1 . .
    O O2 0.80222(9) 0.25260(10) 0.43950(15) 0.0196(3) Uani d . 1 . .
    O O3 0.95157(10) 0.35431(12) 1.18466(16) 0.0258(3) Uani d . 1 . .
    O O4 0.93553(9) 0.19471(11) 1.17111(15) 0.0227(3) Uani d . 1 . .
    C C7 0.87740(10) 0.39144(13) 0.75006(19) 0.0156(3) Uani d . 1 . .
    H H7A 0.8791 0.4520 0.7063 0.019 Uiso calc R 1 . .
    C C8 0.90527(10) 0.37998(14) 0.89289(19) 0.0158(3) Uani d . 1 . .
    H H8A 0.9248 0.4331 0.9447 0.019 Uiso calc R 1 . .
    C C9 0.90425(10) 0.28948(14) 0.95947(18) 0.0148(3) Uani d . 1 . .
    C C10 0.87640(10) 0.20985(14) 0.87956(19) 0.0153(3) Uani d . 1 . .
    H H10A 0.8771 0.1488 0.9219 0.018 Uiso calc R 1 . .
    C C11 0.84752(11) 0.22144(13) 0.73637(19) 0.0156(3) Uani d . 1 . .
    H H11A 0.8286 0.1681 0.6840 0.019 Uiso calc R 1 . .
    C C12 0.84683(10) 0.31250(13) 0.67150(18) 0.0138(3) Uani d . 1 . .
    C C13 0.81214(10) 0.32704(14) 0.51865(18) 0.0147(3) Uani d . 1 . .
    C C14 0.93282(10) 0.27846(14) 1.11620(19) 0.0165(4) Uani d . 1 . .
    O O1W 0.63068(10) 0.06139(12) 0.38459(17) 0.0271(3) Uani d . 1 . .
    O O2W 0.85423(10) 0.02585(12) 0.18024(18) 0.0268(3) Uani d . 1 . .
    O O3W 0.56061(10) 0.01269(12) 0.63491(16) 0.0242(3) Uani d . 1 . .
    O O4W 0.78771(9) 0.05874(11) 0.43863(16) 0.0224(3) Uani d . 1 . .
    H H1NA 0.7560(17) 0.265(2) 0.267(3) 0.024(7) Uiso d . 1 . .
    H H2NA 0.7743(15) 0.432(2) 0.255(3) 0.022(6) Uiso d . 1 . .
    H H3NA 0.7636(14) 0.489(2) 0.115(3) 0.019(6) Uiso d . 1 . .
    H H1NB 0.463(3) 0.307(3) -0.147(5) 0.077(14) Uiso d . 1 . .
    H H2NB 0.4765(19) 0.150(2) -0.115(4) 0.038(8) Uiso d . 1 . .
    H H3NB 0.5148(17) 0.100(2) 0.032(3) 0.033(8) Uiso d . 1 . .
    H H1W1 0.6143(17) 0.050(2) 0.456(4) 0.025(7) Uiso d . 1 . .
    H H2W1 0.680(2) 0.051(2) 0.404(4) 0.040(9) Uiso d . 1 . .
    H H1W2 0.8800(16) 0.080(2) 0.172(3) 0.025(7) Uiso d . 1 . .
    H H2W2 0.8348(16) 0.035(2) 0.264(3) 0.025(7) Uiso d . 1 . .
    H H1W3 0.529(2) 0.049(3) 0.649(4) 0.059(12) Uiso d . 1 . .
    H H2W3 0.5807(17) -0.003(2) 0.719(4) 0.034(8) Uiso d . 1 . .
    H H1W4 0.7949(18) 0.123(3) 0.461(3) 0.035(8) Uiso d . 1 . .
    H H2W4 0.8036(18) 0.029(2) 0.508(4) 0.031(7) Uiso d . 1 . .
loop_
    _atom_site_aniso_label
    _atom_site_aniso_U_11
    _atom_site_aniso_U_22
    _atom_site_aniso_U_33
    _atom_site_aniso_U_12
    _atom_site_aniso_U_13
    _atom_site_aniso_U_23
    N1A 0.0186(7) 0.0172(7) 0.0128(7) -0.0016(6) -0.0011(6) 0.0010(5)
    N2A 0.0271(8) 0.0185(7) 0.0147(7) -0.0044(6) -0.0042(6) 0.0014(6)
    C1A 0.0166(8) 0.0170(8) 0.0151(8) -0.0016(7) -0.0005(6) 0.0016(6)
    C2A 0.0203(9) 0.0220(9) 0.0136(7) -0.0013(7) -0.0008(6) 0.0026(6)
    C3A 0.0146(8) 0.0234(9) 0.0140(8) 0.0014(7) 0.0007(6) 0.0006(7)
    C4A 0.0200(9) 0.0182(8) 0.0182(8) -0.0020(7) 0.0015(7) -0.0031(7)
    C5A 0.0209(9) 0.0184(9) 0.0215(9) 0.0021(7) 0.0024(7) 0.0027(7)
    C6A 0.0234(10) 0.0321(11) 0.0125(8) -0.0007(8) -0.0051(7) -0.0014(7)
    N1B 0.0219(8) 0.0207(8) 0.0153(7) -0.0009(6) -0.0021(6) 0.0001(6)
    N2B 0.0225(8) 0.0195(8) 0.0127(7) -0.0017(6) -0.0024(6) -0.0006(6)
    C1B 0.0162(8) 0.0211(9) 0.0135(8) -0.0020(6) 0.0013(6) 0.0009(6)
    C2B 0.0172(8) 0.0240(9) 0.0137(8) -0.0006(7) 0.0002(6) 0.0005(6)
    C3B 0.0174(9) 0.0295(10) 0.0133(8) -0.0029(7) 0.0020(6) -0.0019(7)
    C4B 0.0250(10) 0.0221(9) 0.0217(9) -0.0004(8) -0.0004(7) -0.0039(7)
    C5B 0.0232(9) 0.0227(9) 0.0198(9) 0.0027(7) -0.0003(7) -0.0001(7)
    C6B 0.0282(11) 0.0370(12) 0.0151(9) 0.0003(9) -0.0048(8) -0.0064(8)
    O1 0.0276(7) 0.0164(6) 0.0140(6) 0.0043(5) -0.0034(5) 0.0006(5)
    O2 0.0293(7) 0.0149(6) 0.0138(6) 0.0008(5) -0.0032(5) -0.0006(5)
    O3 0.0373(8) 0.0238(7) 0.0151(6) -0.0085(6) -0.0064(6) 0.0005(5)
    O4 0.0309(8) 0.0196(7) 0.0165(6) -0.0048(6) -0.0053(5) 0.0033(5)
    C7 0.0165(8) 0.0154(8) 0.0146(8) 0.0003(6) -0.0007(6) 0.0007(6)
    C8 0.0160(8) 0.0173(8) 0.0138(7) -0.0027(6) -0.0014(6) -0.0012(6)
    C9 0.0143(8) 0.0198(8) 0.0103(7) 0.0005(6) -0.0001(6) 0.0015(6)
    C10 0.0183(8) 0.0152(8) 0.0124(8) 0.0010(7) 0.0002(6) 0.0017(6)
    C11 0.0180(8) 0.0161(8) 0.0126(8) 0.0004(7) -0.0006(6) -0.0006(6)
    C12 0.0136(8) 0.0166(8) 0.0112(7) 0.0015(6) 0.0010(6) 0.0009(6)
    C13 0.0163(8) 0.0177(8) 0.0099(7) -0.0002(6) -0.0003(6) 0.0006(6)
    C14 0.0177(8) 0.0203(9) 0.0109(7) -0.0035(7) -0.0028(6) 0.0009(6)
    O1W 0.0280(8) 0.0343(9) 0.0189(7) -0.0029(7) -0.0002(6) 0.0039(6)
    O2W 0.0357(9) 0.0214(7) 0.0236(7) -0.0049(6) 0.0044(6) -0.0045(6)
    O3W 0.0289(8) 0.0237(7) 0.0197(7) 0.0027(6) 0.0002(6) -0.0012(5)
    O4W 0.0306(8) 0.0169(7) 0.0194(7) -0.0007(6) -0.0007(6) 0.0001(5)
_geom_special_details
;
 All s.u.'s (except the s.u. in the dihedral angle between two l.s. planes)
 are estimated using the full covariance matrix.  The cell s.u.'s are taken
 into account individually in the estimation of s.u.'s in distances, angles
 and torsion angles; correlations between s.u.'s in cell parameters are only
 used when they are defined by crystal symmetry.  An approximate (isotropic)
 treatment of cell s.u.'s is used for estimating s.u.'s involving l.s. planes.
;
loop_
    _geom_bond_atom_site_label_1
    _geom_bond_atom_site_label_2
    _geom_bond_site_symmetry_2
    _geom_bond_distance
    _geom_bond_publ_flag
    N1A C1A . 1.352(2) ?
    N1A C5A . 1.361(3) ?
    N1A H1NA . 0.95(3) ?
    N2A C1A . 1.334(2) ?
    N2A H2NA . 0.83(3) ?
    N2A H3NA . 0.91(3) ?
    C1A C2A . 1.421(2) ?
    C2A C3A . 1.374(3) ?
    C2A H2AA . 0.93 ?
    C3A C4A . 1.416(3) ?
    C3A C6A . 1.503(2) ?
    C4A C5A . 1.363(3) ?
    C4A H4AA . 0.93 ?
    C5A H5AA . 0.93 ?
    C6A H6AA . 0.96 ?
    C6A H6AB . 0.96 ?
    C6A H6AC . 0.96 ?
    N1B C1B . 1.356(2) ?
    N1B C5B . 1.361(3) ?
    N1B H1NB . 1.01(5) ?
    N2B C1B . 1.327(3) ?
    N2B H2NB . 0.90(3) ?
    N2B H3NB . 0.93(3) ?
    C1B C2B . 1.418(2) ?
    C2B C3B . 1.365(3) ?
    C2B H2BA . 0.93 ?
    C3B C4B . 1.421(3) ?
    C3B C6B . 1.505(3) ?
    C4B C5B . 1.364(3) ?
    C4B H4BA . 0.93 ?
    C5B H5BA . 0.93 ?
    C6B H6BA . 0.96 ?
    C6B H6BB . 0.96 ?
    C6B H6BC . 0.96 ?
    O1 C13 . 1.253(2) ?
    O2 C13 . 1.267(2) ?
    O3 C14 . 1.256(2) ?
    O4 C14 . 1.263(2) ?
    C7 C8 . 1.387(2) ?
    C7 C12 . 1.398(2) ?
    C7 H7A . 0.93 ?
    C8 C9 . 1.394(3) ?
    C8 H8A . 0.93 ?
    C9 C10 . 1.395(2) ?
    C9 C14 . 1.510(2) ?
    C10 C11 . 1.395(2) ?
    C10 H10A . 0.93 ?
    C11 C12 . 1.393(2) ?
    C11 H11A . 0.93 ?
    C12 C13 . 1.515(2) ?
    O1W H1W1 . 0.75(3) ?
    O1W H2W1 . 0.89(3) ?
    O2W H1W2 . 0.88(3) ?
    O2W H2W2 . 0.88(3) ?
    O3W H1W3 . 0.76(5) ?
    O3W H2W3 . 0.86(3) ?
    O4W H1W4 . 0.92(3) ?
    O4W H2W4 . 0.79(3) ?
loop_
    _geom_angle_atom_site_label_1
    _geom_angle_atom_site_label_2
    _geom_angle_atom_site_label_3
    _geom_angle_site_symmetry_1
    _geom_angle_site_symmetry_3
    _geom_angle
    _geom_angle_publ_flag
    C1A N1A C5A . . 122.10(16) ?
    C1A N1A H1NA . . 121.5(17) ?
    C5A N1A H1NA . . 116.4(17) ?
    C1A N2A H2NA . . 118.8(19) ?
    C1A N2A H3NA . . 115.1(16) ?
    H2NA N2A H3NA . . 122(2) ?
    N2A C1A N1A . . 119.37(16) ?
    N2A C1A C2A . . 122.50(17) ?
    N1A C1A C2A . . 118.13(16) ?
    C3A C2A C1A . . 120.45(18) ?
    C3A C2A H2AA . . 119.8 ?
    C1A C2A H2AA . . 119.8 ?
    C2A C3A C4A . . 119.13(16) ?
    C2A C3A C6A . . 120.58(18) ?
    C4A C3A C6A . . 120.29(18) ?
    C5A C4A C3A . . 119.09(17) ?
    C5A C4A H4AA . . 120.5 ?
    C3A C4A H4AA . . 120.5 ?
    N1A C5A C4A . . 121.08(18) ?
    N1A C5A H5AA . . 119.5 ?
    C4A C5A H5AA . . 119.5 ?
    C3A C6A H6AA . . 109.5 ?
    C3A C6A H6AB . . 109.5 ?
    H6AA C6A H6AB . . 109.5 ?
    C3A C6A H6AC . . 109.5 ?
    H6AA C6A H6AC . . 109.5 ?
    H6AB C6A H6AC . . 109.5 ?
    C1B N1B C5B . . 122.09(16) ?
    C1B N1B H1NB . . 118(3) ?
    C5B N1B H1NB . . 120(3) ?
    C1B N2B H2NB . . 117(2) ?
    C1B N2B H3NB . . 116.5(19) ?
    H2NB N2B H3NB . . 126(3) ?
    N2B C1B N1B . . 118.66(16) ?
    N2B C1B C2B . . 123.14(18) ?
    N1B C1B C2B . . 118.19(18) ?
    C3B C2B C1B . . 120.39(19) ?
    C3B C2B H2BA . . 119.8 ?
    C1B C2B H2BA . . 119.8 ?
    C2B C3B C4B . . 119.60(17) ?
    C2B C3B C6B . . 119.81(19) ?
    C4B C3B C6B . . 120.57(19) ?
    C5B C4B C3B . . 118.71(19) ?
    C5B C4B H4BA . . 120.6 ?
    C3B C4B H4BA . . 120.6 ?
    N1B C5B C4B . . 121.01(18) ?
    N1B C5B H5BA . . 119.5 ?
    C4B C5B H5BA . . 119.5 ?
    C3B C6B H6BA . . 109.5 ?
    C3B C6B H6BB . . 109.5 ?
    H6BA C6B H6BB . . 109.5 ?
    C3B C6B H6BC . . 109.5 ?
    H6BA C6B H6BC . . 109.5 ?
    H6BB C6B H6BC . . 109.5 ?
    C8 C7 C12 . . 120.35(17) ?
    C8 C7 H7A . . 119.8 ?
    C12 C7 H7A . . 119.8 ?
    C7 C8 C9 . . 120.59(16) ?
    C7 C8 H8A . . 119.7 ?
    C9 C8 H8A . . 119.7 ?
    C8 C9 C10 . . 119.16(15) ?
    C8 C9 C14 . . 120.08(15) ?
    C10 C9 C14 . . 120.77(16) ?
    C11 C10 C9 . . 120.31(16) ?
    C11 C10 H10A . . 119.8 ?
    C9 C10 H10A . . 119.8 ?
    C12 C11 C10 . . 120.29(16) ?
    C12 C11 H11A . . 119.9 ?
    C10 C11 H11A . . 119.9 ?
    C11 C12 C7 . . 119.24(15) ?
    C11 C12 C13 . . 120.85(15) ?
    C7 C12 C13 . . 119.90(16) ?
    O1 C13 O2 . . 124.18(16) ?
    O1 C13 C12 . . 118.25(16) ?
    O2 C13 C12 . . 117.57(16) ?
    O3 C14 O4 . . 124.01(16) ?
    O3 C14 C9 . . 117.32(16) ?
    O4 C14 C9 . . 118.66(16) ?
    H1W1 O1W H2W1 . . 103(3) ?
    H1W2 O2W H2W2 . . 101(3) ?
    H1W3 O3W H2W3 . . 106(4) ?
    H1W4 O4W H2W4 . . 106(3) ?
loop_
    _geom_torsion_atom_site_label_1
    _geom_torsion_atom_site_label_2
    _geom_torsion_atom_site_label_3
    _geom_torsion_atom_site_label_4
    _geom_torsion_site_symmetry_1
    _geom_torsion_site_symmetry_2
    _geom_torsion_site_symmetry_3
    _geom_torsion_site_symmetry_4
    _geom_torsion
    _geom_torsion_publ_flag
    C5A N1A C1A N2A . . . . 179.05(18) ?
    C5A N1A C1A C2A . . . . -1.0(3) ?
    N2A C1A C2A C3A . . . . -178.48(19) ?
    N1A C1A C2A C3A . . . . 1.6(3) ?
    C1A C2A C3A C4A . . . . -1.0(3) ?
    C1A C2A C3A C6A . . . . 178.99(18) ?
    C2A C3A C4A C5A . . . . -0.2(3) ?
    C6A C3A C4A C5A . . . . 179.84(18) ?
    C1A N1A C5A C4A . . . . -0.2(3) ?
    C3A C4A C5A N1A . . . . 0.8(3) ?
    C5B N1B C1B N2B . . . . 178.77(19) ?
    C5B N1B C1B C2B . . . . -0.2(3) ?
    N2B C1B C2B C3B . . . . -179.74(19) ?
    N1B C1B C2B C3B . . . . -0.8(3) ?
    C1B C2B C3B C4B . . . . 1.1(3) ?
    C1B C2B C3B C6B . . . . 179.48(19) ?
    C2B C3B C4B C5B . . . . -0.4(3) ?
    C6B C3B C4B C5B . . . . -178.8(2) ?
    C1B N1B C5B C4B . . . . 0.9(3) ?
    C3B C4B C5B N1B . . . . -0.6(3) ?
    C12 C7 C8 C9 . . . . 0.9(3) ?
    C7 C8 C9 C10 . . . . 1.5(3) ?
    C7 C8 C9 C14 . . . . -178.37(18) ?
    C8 C9 C10 C11 . . . . -2.2(3) ?
    C14 C9 C10 C11 . . . . 177.62(17) ?
    C9 C10 C11 C12 . . . . 0.5(3) ?
    C10 C11 C12 C7 . . . . 1.9(3) ?
    C10 C11 C12 C13 . . . . -176.98(17) ?
    C8 C7 C12 C11 . . . . -2.6(3) ?
    C8 C7 C12 C13 . . . . 176.24(17) ?
    C11 C12 C13 O1 . . . . 161.04(18) ?
    C7 C12 C13 O1 . . . . -17.8(3) ?
    C11 C12 C13 O2 . . . . -18.0(3) ?
    C7 C12 C13 O2 . . . . 163.16(17) ?
    C8 C9 C14 O3 . . . . 5.2(3) ?
    C10 C9 C14 O3 . . . . -174.63(18) ?
    C8 C9 C14 O4 . . . . -175.75(19) ?
    C10 C9 C14 O4 . . . . 4.4(3) ?
loop_
    _geom_hbond_atom_site_label_D
    _geom_hbond_atom_site_label_H
    _geom_hbond_atom_site_label_A
    _geom_hbond_site_symmetry_A
    _geom_hbond_distance_DH
    _geom_hbond_distance_HA
    _geom_hbond_distance_DA
    _geom_hbond_angle_DHA
    _geom_hbond_publ_flag
    N1A H1NA O2 . 0.95(3) 1.75(3) 2.698(2) 172(3) yes
    N2A H2NA O1 . 0.83(3) 2.10(3) 2.906(2) 165(3) yes
    N2A H3NA O1 2_564 0.91(3) 1.97(3) 2.866(2) 171(2) yes
    N1B H1NB O4 4_453 1.02(5) 1.72(5) 2.723(2) 169(3) yes
    N2B H2NB O3 4_453 0.90(4) 1.88(4) 2.765(2) 170(3) yes
    N2B H3NB O3W 2_554 0.93(3) 1.97(3) 2.894(2) 174(3) yes
    O1W H1W1 O3W . 0.76(4) 2.03(3) 2.781(2) 174(4) yes
    O1W H2W1 O4W . 0.89(4) 1.91(4) 2.779(2) 167(3) yes
    O2W H1W2 O4 1_554 0.88(3) 1.86(3) 2.741(2) 175(3) yes
    O2W H2W2 O4W . 0.88(3) 1.90(3) 2.772(2) 176(3) yes
    O3W H1W3 O3 4_454 0.77(4) 1.95(4) 2.721(2) 178(5) yes
    O3W H2W3 O1W 2_555 0.86(4) 1.89(3) 2.742(2) 168(3) yes
    O4W H1W4 O2 . 0.92(4) 1.81(4) 2.689(2) 161(3) yes
    O4W H2W4 O2W 2_555 0.80(3) 1.93(3) 2.716(2) 171(3) yes
