# Supplementary material for: Bis(2-amino-4-methyl­pyridinium) terephthalate tetra­hydrate
Source: Acta Crystallogr Sect E Struct Rep Online. 2010 Jul 7;66(Pt 8):o1925–6. doi: 10.1107/S1600536810025651 (PMC3007316; doi:10.1107/S1600536810025651)
Supplement: Supplementary file 2 [file e-66-o1925-Isup2.hkl]

#
# h,k,l, Fc-squared, Fo-squared, sigma(Fo-squared) and status flag
#
data_I
_shelx_title ' H64m in  Cc (100K)'
_shelx_refln_list_code          4
_shelx_F_calc_maximum      440.63
_exptl_crystal_F_000       968.00
_reflns_d_resolution_high  0.7096
 
loop_
 _symmetry_equiv_pos_as_xyz
 'x, y, z'
 'x, -y, z+1/2'
 'x+1/2, y+1/2, z'
 'x+1/2, -y+1/2, z+1/2'
 
_cell_length_a    17.6290
_cell_length_b    13.8091
_cell_length_c     9.2518
_cell_angle_alpha  90.000
_cell_angle_beta   93.940
_cell_angle_gamma  90.000
 
_shelx_F_squared_multiplier     1.000
 
loop_
 _refln_index_h
 _refln_index_k
 _refln_index_l
 _refln_F_squared_calc
 _refln_F_squared_meas
 _refln_F_squared_sigma
 _refln_observed_status
   2   0   0     7244.56     7115.13    126.19 o
   4   0   0     3779.39     3361.83     50.68 o
   6   0   0     1689.63     1706.03     24.03 o
   8   0   0      524.47      633.95     10.80 o
  10   0   0       27.72       27.19      3.34 o
  12   0   0      468.92      405.26     13.90 o
  14   0   0     1347.49     1340.63     33.87 o
  16   0   0     1622.36     1465.37     53.89 o
  18   0   0      177.21      184.98     20.39 o
  20   0   0     1174.54     1129.39     50.02 o
  22   0   0      112.71      135.64     20.69 o
  24   0   0       62.95       22.75     14.64 o
   1   1   0     1138.80     1212.10     14.28 o
   3   1   0     1236.93     1101.12     17.63 o
   5   1   0     7194.28     7324.97     77.51 o
   7   1   0     1212.30     1052.39     11.30 o
   9   1   0      160.27      180.35      4.43 o
  11   1   0       58.74       59.34      3.71 o
  13   1   0     1249.97     1271.73     24.77 o
  15   1   0      333.59      305.02     11.90 o
  17   1   0      316.44      303.74     15.54 o
  19   1   0      360.20      358.63     21.77 o
  21   1   0       11.74        7.61     13.01 o
  23   1   0       35.25       35.87     21.55 o
   0   2   0    30410.08    30278.58    786.03 o
   2   2   0     1621.38     1612.89     17.85 o
   4   2   0    12266.98    12471.82    130.33 o
   6   2   0     1595.45     1905.52     27.15 o
   8   2   0     1905.41     1935.92     27.72 o
  10   2   0     1122.15     1101.14     15.86 o
  12   2   0      625.59      630.00     13.21 o
  14   2   0      516.12      479.01     12.60 o
  16   2   0      246.95      245.01     14.16 o
  18   2   0       72.61       64.05      9.41 o
  20   2   0      257.48      277.65     18.76 o
  22   2   0       68.37       64.19     11.55 o
  24   2   0      163.22      119.75     15.32 o
   1   3   0    13394.50    13596.64    142.32 o
   3   3   0     6360.35     6432.78     69.19 o
   5   3   0     2550.02     2609.42     32.16 o
   7   3   0      781.30      822.49     12.41 o
   9   3   0      209.82      235.09      5.95 o
  11   3   0     1127.89     1317.57     18.88 o
  13   3   0      476.25      490.17     15.95 o
  15   3   0       17.73       21.09      6.29 o
  17   3   0      542.15      522.56     42.02 o
  19   3   0      480.85      513.19     21.67 o
  21   3   0       46.30       48.36     10.15 o
  23   3   0      209.38      170.59     56.14 o
   0   4   0      885.73      809.11     15.61 o
   2   4   0      715.32      808.68      9.85 o
   4   4   0     3747.32     3831.71     38.85 o
   6   4   0      648.63      748.18     10.43 o
   8   4   0      869.16      924.10     16.94 o
  10   4   0     2291.94     2295.74     35.68 o
  12   4   0      269.30      347.26     11.93 o
  14   4   0       26.55       18.69      3.97 o
  16   4   0      313.00      334.55     13.43 o
  18   4   0      184.93      187.90     14.55 o
  20   4   0        1.14       -5.79      5.79 o
  22   4   0       54.21       51.26     11.00 o
  24   4   0      290.71      264.35     20.99 o
   1   5   0     3297.09     3545.76     49.75 o
   3   5   0     3450.14     3545.97     40.95 o
   5   5   0     2006.27     2020.91     20.97 o
   7   5   0     1689.10     1698.48     21.01 o
   9   5   0       51.71       68.07      3.90 o
  11   5   0     1159.99     1303.42     22.50 o
  13   5   0      582.36      646.20     15.71 o
  15   5   0        8.16        5.78      4.05 o
  17   5   0       69.22       71.53      8.10 o
  19   5   0      153.53      172.55     21.07 o
  21   5   0       34.78       35.97      9.54 o
  23   5   0       59.31       44.22     16.50 o
   0   6   0      467.19      489.01     11.01 o
   2   6   0     2927.09     3369.72     43.04 o
   4   6   0     1378.84     1540.69     21.38 o
   6   6   0     1530.16     1548.41     21.05 o
   8   6   0     8317.10     8684.76    103.88 o
  10   6   0      651.51      658.98     14.99 o
  12   6   0      239.71      250.91      9.67 o
  14   6   0      537.32      577.79     15.45 o
  16   6   0       39.57       21.80      6.59 o
  18   6   0      266.67      295.70     21.96 o
  20   6   0      170.18      155.65     14.51 o
  22   6   0       65.67       67.15     18.15 o
   1   7   0     1415.03     1487.76     18.20 o
   3   7   0     2264.17     2510.84     28.19 o
   5   7   0      383.08      441.00      9.78 o
   7   7   0      574.39      655.48     12.39 o
   9   7   0      294.00      306.63      9.53 o
  11   7   0      642.24      714.83     16.60 o
  13   7   0      488.06      544.13     14.87 o
  15   7   0       14.11       10.21      4.34 o
  17   7   0      180.48      200.64     11.58 o
  19   7   0       98.24      104.29     13.85 o
  21   7   0       13.19       13.37     12.61 o
  23   7   0       16.40       10.06     14.57 o
   0   8   0      290.64      311.70      8.24 o
   2   8   0      805.53      820.80     13.24 o
   4   8   0      378.24      385.54      7.67 o
   6   8   0     1878.32     1999.91     25.11 o
   8   8   0      210.40      163.84      8.75 o
  10   8   0       34.69       33.23      4.43 o
  12   8   0      357.44      393.34     12.41 o
  14   8   0      376.89      358.09     16.19 o
  16   8   0        7.20       13.36      6.09 o
  18   8   0       60.28       85.53     13.06 o
  20   8   0      194.88      195.74     19.21 o
  22   8   0      291.02      308.62     32.92 o
   1   9   0      990.85      995.35     16.58 o
   3   9   0     1376.53     1321.11     19.31 o
   5   9   0      375.56      358.70     11.37 o
   7   9   0     2146.99     2344.93     32.87 o
   9   9   0      442.17      483.16     16.64 o
  11   9   0      420.58      429.08     28.64 o
  13   9   0       17.28       19.94      5.95 o
  15   9   0       61.75       58.08      8.64 o
  17   9   0       41.61       41.43      8.63 o
  19   9   0      193.52      197.40     35.86 o
  21   9   0      315.16      304.76     32.28 o
   0  10   0      490.45      435.99     21.97 o
   2  10   0     1117.66     1053.72     15.06 o
   4  10   0     2226.04     2165.03     34.66 o
   6  10   0      567.97      592.57     13.58 o
   8  10   0        9.57       11.85      4.61 o
  10  10   0      232.65      268.53     13.57 o
  12  10   0       69.26       74.53      9.64 o
  14  10   0      133.15      132.52     11.96 o
  16  10   0        2.79       -1.32      6.09 o
  18  10   0       41.16       32.28      8.68 o
  20  10   0      143.37      123.23     20.89 o
   1  11   0      430.46      468.19     11.87 o
   3  11   0     5831.82     6176.96     80.20 o
   5  11   0     3326.66     3439.67     48.77 o
   7  11   0      734.48      694.52     17.36 o
   9  11   0      106.56      108.51     11.89 o
  11  11   0      538.17      562.45     28.82 o
  13  11   0       82.27       90.45     10.39 o
  15  11   0      174.81      141.67     13.04 o
  17  11   0      156.36      147.90     14.21 o
  19  11   0       34.33       35.40      9.94 o
   0  12   0       93.22       93.00     33.77 o
   2  12   0      406.31      389.46     13.95 o
   4  12   0     3990.03     4082.00     82.89 o
   6  12   0      957.01      988.58     20.20 o
   8  12   0      160.13      161.94     17.49 o
  10  12   0      127.73      129.91     11.29 o
  12  12   0      245.22      253.20     16.32 o
  14  12   0       12.07        9.25      6.60 o
  16  12   0      256.00      284.95     19.19 o
  18  12   0       13.75       15.98      8.62 o
   1  13   0     1082.56     1134.45     26.57 o
   3  13   0     1254.10     1323.86     29.27 o
   5  13   0     1210.56     1174.42     27.19 o
   7  13   0      482.14      465.23     33.10 o
   9  13   0       23.10       13.64      6.06 o
  11  13   0       35.44       28.89      7.45 o
  13  13   0       36.83       34.10      8.30 o
  15  13   0      588.67      637.31     25.41 o
  17  13   0      100.75       79.48     12.12 o
   0  14   0      330.97      334.05     21.29 o
   2  14   0      203.19      206.77     16.44 o
   4  14   0      224.09      219.69     13.33 o
   6  14   0      609.50      636.28     22.77 o
   8  14   0       43.39       43.73     10.84 o
  10  14   0      229.99      261.90     22.91 o
  12  14   0       45.50       30.92     15.55 o
  14  14   0        6.67        0.92      9.71 o
  16  14   0       55.99       42.50     10.00 o
   1  15   0      149.40      147.60     11.57 o
   3  15   0       26.49       25.14      8.19 o
   5  15   0       69.16       83.22     14.36 o
   7  15   0      189.06      173.88     18.77 o
   9  15   0      267.00      246.94     33.19 o
  11  15   0       49.39       36.23     19.59 o
  13  15   0      464.90      455.15     41.64 o
  15  15   0      431.75      371.87     91.62 o
   0  16   0       42.66       30.96     10.88 o
   2  16   0      142.76      143.44     12.16 o
   4  16   0      118.03      140.44     13.58 o
   6  16   0       63.75       47.69     12.49 o
   8  16   0      108.94      102.92     16.01 o
  10  16   0       96.87       86.14     15.44 o
  12  16   0       47.76       64.90     15.14 o
  14  16   0       63.22       54.05     20.25 o
   1  17   0      101.63      104.94     11.22 o
   3  17   0      201.01      215.50     17.09 o
   5  17   0      241.85      311.67     45.90 o
   7  17   0      139.73      146.28     19.62 o
   9  17   0       91.45      125.67     18.74 o
  11  17   0      200.22      223.27     24.74 o
   0  18   0       49.71       62.95     14.50 o
   2  18   0       35.21       43.52     10.31 o
   4  18   0      179.26      201.66     22.75 o
   6  18   0       37.50       32.15     12.71 o
   8  18   0      226.53      215.22     24.11 o
   1  19   0       62.02       67.46     12.28 o
   3  19   0      192.22      199.36     23.46 o
   5  19   0       64.77       79.86     16.99 o
 -23   1   1        0.14        1.25      8.15 o
 -21   1   1      311.33      280.18     19.12 o
 -19   1   1       97.20       96.93     16.67 o
 -17   1   1       88.46       85.48      9.65 o
 -15   1   1       68.78       58.07     11.33 o
 -13   1   1      482.86      518.54     23.30 o
 -11   1   1      457.39      431.39      9.87 o
  -9   1   1     3566.81     3340.33     37.97 o
  -7   1   1     3476.82     3441.15     38.08 o
  -5   1   1   194150.75   191738.39   2175.12 o
  -3   1   1     3449.56     4233.71     49.90 o
  -1   1   1     5432.66     5373.85    100.43 o
   1   1   1     5554.57     5110.46     73.30 o
   3   1   1      690.00      895.27     12.41 o
   5   1   1     3365.16     3265.92     36.69 o
   7   1   1       95.12      103.52      3.48 o
   9   1   1     3003.29     3033.17     30.48 o
  11   1   1     3099.33     3219.79     34.77 o
  13   1   1      259.70      289.17      6.08 o
  15   1   1     2580.18     2392.29     44.85 o
  17   1   1      143.68      164.60     18.14 o
  19   1   1       56.74       43.14      8.70 o
  21   1   1      121.72       91.36     15.08 o
  23   1   1      143.98      117.65     14.24 o
 -24   2   1      181.83      211.39     18.74 o
 -22   2   1       52.11       36.68     10.00 o
 -20   2   1       63.01       68.46     10.69 o
 -18   2   1       32.24       38.46     10.96 o
 -16   2   1      162.29      182.53     25.03 o
 -14   2   1       63.15       73.47      5.65 o
 -12   2   1      418.71      457.71     11.38 o
 -10   2   1     1847.49     1938.37     30.18 o
  -8   2   1      903.24      938.32     15.71 o
  -6   2   1     2585.98     2829.03     39.21 o
  -4   2   1    25564.12    25888.98    295.99 o
  -2   2   1     4904.10     4896.85     57.36 o
   0   2   1     1487.57     1469.06     15.70 o
   2   2   1     2098.56     2190.86     24.46 o
   4   2   1      427.46      459.71      9.20 o
   6   2   1     1843.82     1939.69     28.37 o
   8   2   1     1126.75     1224.40     14.99 o
  10   2   1      281.54      276.98      5.79 o
  12   2   1       63.44       60.88      3.65 o
  14   2   1     2367.17     2225.70     31.43 o
  16   2   1       65.09       76.07      7.61 o
  18   2   1       67.54       46.70      8.55 o
  20   2   1        3.38       -2.55      6.59 o
  22   2   1       36.12       37.48     10.35 o
  24   2   1      209.33      191.18     18.19 o
 -23   3   1       35.41       16.06      8.96 o
 -21   3   1      303.07      289.70     19.71 o
 -19   3   1       16.94        5.95     10.60 o
 -17   3   1      177.69      180.08     13.65 o
 -15   3   1      716.16      717.47     19.68 o
 -13   3   1     1000.66      991.12     42.38 o
 -11   3   1     1720.09     1782.65     50.08 o
  -9   3   1     3585.55     3730.77     52.45 o
  -7   3   1      391.48      397.63      8.43 o
  -5   3   1     2213.34     2436.92     30.40 o
  -3   3   1      619.04      566.40      7.89 o
  -1   3   1     9186.87     9188.56    121.35 o
   1   3   1     4622.10     4702.61     47.22 o
   3   3   1     1691.60     1716.07     24.60 o
   5   3   1     9085.28     8484.79    111.31 o
   7   3   1     1273.67     1377.93     15.27 o
   9   3   1      200.38      208.07      4.34 o
  11   3   1       90.73      100.07      4.88 o
  13   3   1       11.81        9.19      2.63 o
  15   3   1      119.69      102.63     12.02 o
  17   3   1       39.61       40.89      6.61 o
  19   3   1     1401.12     1395.28     81.04 o
  21   3   1      267.44      245.70     18.48 o
  23   3   1       16.92        4.40     32.23 o
 -24   4   1      157.14      138.06     23.71 o
 -22   4   1      105.22      111.46     13.46 o
 -20   4   1       14.39       11.79      7.40 o
 -18   4   1       63.92       49.88     11.15 o
 -16   4   1     1042.12     1091.40     26.56 o
 -14   4   1       43.58       58.95      5.58 o
 -12   4   1      101.66      131.09      8.12 o
 -10   4   1      441.38      443.97     11.04 o
  -8   4   1     1568.47     1451.76     21.01 o
  -6   4   1      287.16      319.45      5.92 o
  -4   4   1      713.10      730.49     11.77 o
  -2   4   1      760.98      812.75     15.34 o
   0   4   1     8725.99     8644.28     92.84 o
   2   4   1     2459.18     2328.35     49.37 o
   4   4   1     5832.94     5655.84     86.04 o
   6   4   1      889.27      833.75     12.01 o
   8   4   1      129.12      156.49      4.21 o
  10   4   1      101.97       91.35      3.60 o
  12   4   1     1313.88     1409.17     26.52 o
  14   4   1      170.07      181.02      7.07 o
  16   4   1       92.94       95.96      7.58 o
  18   4   1      200.49      207.86     13.07 o
  20   4   1      129.61      121.43     13.61 o
  22   4   1      353.11      344.50     24.10 o
  24   4   1       17.48       21.25     10.49 o
 -23   5   1       30.95       27.64     14.69 o
 -21   5   1        3.47        4.45      7.18 o
 -19   5   1       84.29       71.32     10.38 o
 -17   5   1       72.01       72.78      8.06 o
 -15   5   1       75.59       82.72      6.82 o
 -13   5   1     3515.09     3619.58     54.82 o
 -11   5   1      509.12      523.49     15.55 o
  -9   5   1     1223.86     1174.44     18.53 o
  -7   5   1     3852.52     3982.37     45.20 o
  -5   5   1       16.97       17.89      2.21 o
  -3   5   1     1159.80     1361.27     21.43 o
  -1   5   1     3914.97     4093.87     57.39 o
   1   5   1     4467.31     4309.44     86.69 o
   3   5   1    11390.27    11649.86    215.87 o
   5   5   1      889.86      871.73     22.88 o
   7   5   1      655.11      754.29     11.65 o
   9   5   1     1363.73     1434.97     19.30 o
  11   5   1     1255.18     1358.98     21.18 o
  13   5   1     1006.49     1029.27     18.13 o
  15   5   1      131.18      118.76      8.14 o
  17   5   1      847.14      869.83     24.04 o
  19   5   1      187.69      192.27     15.58 o
  21   5   1        9.99        1.36      7.92 o
  23   5   1      389.77      449.60     24.35 o
 -22   6   1       74.46       61.98     17.35 o
 -20   6   1       18.61        4.53     10.93 o
 -18   6   1      157.28      174.29     13.73 o
 -16   6   1      359.15      360.07     12.67 o
 -14   6   1       82.10       69.43      8.43 o
 -12   6   1       91.33       83.64      6.21 o
 -10   6   1      512.43      506.91     22.30 o
  -8   6   1      458.08      453.35      8.39 o
  -6   6   1     1188.63     1207.27     15.12 o
  -4   6   1     1145.99     1227.61     15.96 o
  -2   6   1     1800.68     1782.34     28.51 o
   0   6   1     1797.78     1800.36     22.50 o
   2   6   1     1274.74     1335.71     16.38 o
   4   6   1     1891.42     1699.44     24.33 o
   6   6   1     5998.76     6731.23     74.16 o
   8   6   1     2591.25     2951.18     35.48 o
  10   6   1      152.82      142.11      5.73 o
  12   6   1      313.40      297.09     10.38 o
  14   6   1      635.70      654.84     13.93 o
  16   6   1        2.79        2.32      4.08 o
  18   6   1       21.09        7.01      5.86 o
  20   6   1      326.40      325.90     23.44 o
  22   6   1      174.82      157.06     22.14 o
 -23   7   1       55.29       49.98     16.08 o
 -21   7   1       12.05       24.37     13.16 o
 -19   7   1      129.92      114.20     26.18 o
 -17   7   1       15.19        9.91      6.06 o
 -15   7   1       64.36       56.42      8.98 o
 -13   7   1      285.32      342.78     11.49 o
 -11   7   1      262.80      258.12      9.32 o
  -9   7   1      499.11      488.39     10.67 o
  -7   7   1      100.32      104.42      5.09 o
  -5   7   1      595.42      600.54     10.62 o
  -3   7   1      479.25      478.99     18.20 o
  -1   7   1     2040.75     2248.37     27.71 o
   1   7   1     1635.63     1661.98     29.98 o
   3   7   1     2681.37     3151.81     34.68 o
   5   7   1      300.82      323.51      6.70 o
   7   7   1      156.25      182.49      8.42 o
   9   7   1      495.78      568.18     10.39 o
  11   7   1      308.40      344.10      8.78 o
  13   7   1      481.89      481.92     14.19 o
  15   7   1      237.54      255.10     12.96 o
  17   7   1      118.47      111.56      8.96 o
  19   7   1       79.78       68.11      9.38 o
  21   7   1       16.11        4.89     12.54 o
 -22   8   1       33.50       -1.30     11.16 o
 -20   8   1        2.01       -1.66     10.01 o
 -18   8   1       57.28       57.20     11.65 o
 -16   8   1       49.08       40.74      8.73 o
 -14   8   1      418.84      403.00     16.81 o
 -12   8   1     2673.96     2759.59     54.22 o
 -10   8   1      464.73      503.00     16.85 o
  -8   8   1      623.15      637.89     11.28 o
  -6   8   1      447.89      482.58     13.22 o
  -4   8   1      283.50      312.17      8.19 o
  -2   8   1      769.75      759.49     12.87 o
   0   8   1      104.99       94.08      4.04 o
   2   8   1     4533.58     4907.62     56.72 o
   4   8   1     1059.11     1086.61     15.89 o
   6   8   1      756.90      697.07     11.80 o
   8   8   1      997.09     1107.38     16.77 o
  10   8   1       49.19       56.57      6.90 o
  12   8   1      275.39      267.81     10.97 o
  14   8   1       23.22       15.06      4.77 o
  16   8   1      289.34      297.95     17.43 o
  18   8   1      160.59      162.17     13.80 o
  20   8   1       69.83       61.44     12.96 o
  22   8   1      989.35      957.83     52.14 o
 -21   9   1        7.46       13.08     14.59 o
 -19   9   1      241.09      217.65     20.18 o
 -17   9   1      177.80      183.19     14.49 o
 -15   9   1      346.87      379.34     17.54 o
 -13   9   1       36.00       21.64      6.10 o
 -11   9   1       89.33      101.28      9.51 o
  -9   9   1     1013.40      963.37     25.44 o
  -7   9   1      904.62      954.72     18.00 o
  -5   9   1      375.08      378.64     10.27 o
  -3   9   1     1561.76     1571.65     31.91 o
  -1   9   1      419.52      403.27     10.52 o
   1   9   1      649.78      656.29     11.67 o
   3   9   1       83.48       80.09      5.98 o
   5   9   1       95.71      100.86      4.88 o
   7   9   1      485.28      502.95     11.02 o
   9   9   1      781.97      797.97     24.78 o
  11   9   1      198.94      193.03     10.54 o
  13   9   1        6.70        8.35      6.93 o
  15   9   1       49.08       41.68      8.00 o
  17   9   1      483.09      535.95     27.05 o
  19   9   1      105.47      133.52     26.38 o
  21   9   1      240.59      285.27     24.35 o
 -20  10   1       35.71       34.03     11.68 o
 -18  10   1        6.49       10.21      7.38 o
 -16  10   1       95.50       94.01     20.20 o
 -14  10   1      200.62      202.20     14.50 o
 -12  10   1       32.63       40.09     13.03 o
 -10  10   1      776.92      823.96     28.94 o
  -8  10   1     4214.79     4443.21     67.21 o
  -6  10   1     1339.61     1376.70     21.20 o
  -4  10   1      715.70      735.03     17.17 o
  -2  10   1      995.82      986.37     18.60 o
   0  10   1      513.47      492.39     12.03 o
   2  10   1      588.36      578.52     13.27 o
   4  10   1      201.92      228.99     10.47 o
   6  10   1      102.00      110.73      5.14 o
   8  10   1      348.25      344.12      9.46 o
  10  10   1       36.49       32.63      9.42 o
  12  10   1       89.16      114.95     10.60 o
  14  10   1      228.91      188.12     14.53 o
  16  10   1      116.95      110.48     12.03 o
  18  10   1      365.66      347.65     20.69 o
  20  10   1      207.18      201.59     20.47 o
 -19  11   1       47.89       19.09     10.80 o
 -17  11   1       66.07       41.15      9.73 o
 -15  11   1       75.63       56.24     12.08 o
 -13  11   1        1.18       -1.62      5.19 o
 -11  11   1      454.88      420.59     17.56 o
  -9  11   1     3149.34     3103.55     60.78 o
  -7  11   1      308.03      331.05     10.33 o
  -5  11   1     1491.51     1525.48     23.45 o
  -3  11   1      536.73      580.57     12.40 o
  -1  11   1     6018.05     5903.57     69.74 o
   1  11   1      284.58      308.55      9.89 o
   3  11   1      228.47      216.16      8.94 o
   5  11   1      332.16      355.80      9.18 o
   7  11   1      162.18      164.27      6.86 o
   9  11   1        9.43        0.82      4.42 o
  11  11   1      557.99      528.26     21.19 o
  13  11   1      117.08      121.49     11.63 o
  15  11   1      520.31      560.25     22.25 o
  17  11   1        4.29       11.12      7.65 o
  19  11   1      134.87      123.97     14.46 o
 -18  12   1      126.07      128.33     14.32 o
 -16  12   1      129.95      141.85     13.88 o
 -14  12   1       60.02       50.62      9.88 o
 -12  12   1      255.90      268.17     16.80 o
 -10  12   1     1665.44     1734.54     40.73 o
  -8  12   1     2161.65     2169.84     47.59 o
  -6  12   1      314.96      310.31     12.16 o
  -4  12   1      634.20      693.95     14.34 o
  -2  12   1     7554.72     7943.47     92.05 o
   0  12   1     3869.94     3956.36     56.65 o
   2  12   1       69.73       77.93      6.16 o
   4  12   1       71.09       77.43      6.12 o
   6  12   1      934.81      918.64     18.90 o
   8  12   1      113.22      121.67     10.68 o
  10  12   1      612.35      608.75     21.02 o
  12  12   1     1382.85     1467.97     46.16 o
  14  12   1      162.22      142.17     18.61 o
  16  12   1       64.95       90.17     11.82 o
  18  12   1      169.02      158.03     15.62 o
 -17  13   1      187.79      194.03     32.72 o
 -15  13   1      276.75      280.53     18.83 o
 -13  13   1       40.09       36.99      8.32 o
 -11  13   1      716.86      768.61     25.82 o
  -9  13   1      469.65      513.14     19.95 o
  -7  13   1      173.59      164.98     14.12 o
  -5  13   1      637.80      637.89     19.01 o
  -3  13   1      102.69       81.94      6.64 o
  -1  13   1      973.63     1006.10     20.94 o
   1  13   1     1585.02     1674.98     29.39 o
   3  13   1      116.03      134.76      8.22 o
   5  13   1      616.38      600.38     15.05 o
   7  13   1      219.35      235.17     20.42 o
   9  13   1       96.37       91.58     13.63 o
  11  13   1      128.13      147.34     39.51 o
  13  13   1      145.31      161.06     14.31 o
  15  13   1       27.05       12.56      8.22 o
  17  13   1       53.88       49.71     10.79 o
 -16  14   1        0.08        1.39      8.18 o
 -14  14   1      198.10      189.11     15.93 o
 -12  14   1      133.41      125.32     14.47 o
 -10  14   1       73.38       77.80     13.82 o
  -8  14   1      156.39      143.36     34.53 o
  -6  14   1     1074.71     1098.88     42.99 o
  -4  14   1      507.63      532.09     17.99 o
  -2  14   1       16.89        4.46      5.18 o
   0  14   1      697.50      692.31     25.10 o
   2  14   1      741.14      777.20     22.17 o
   4  14   1      162.92      150.61     11.34 o
   6  14   1       84.68       72.59      9.83 o
   8  14   1      822.73      820.26     35.71 o
  10  14   1      993.96      940.85     44.05 o
  12  14   1      104.48      114.81     23.90 o
  14  14   1       34.19       31.59     12.21 o
  16  14   1      167.90      159.92     23.08 o
 -15  15   1       44.01       33.62     13.71 o
 -13  15   1      104.23      116.70     18.49 o
 -11  15   1        1.88        1.26      8.67 o
  -9  15   1      122.18      132.93     38.67 o
  -7  15   1       15.94        7.57     10.63 o
  -5  15   1       89.08      104.80     11.54 o
  -3  15   1      281.20      293.85     15.88 o
  -1  15   1      651.93      711.09     22.05 o
   1  15   1       67.89       76.67      8.97 o
   3  15   1       15.96        9.86      5.76 o
   5  15   1       12.93        5.99      6.07 o
   7  15   1      138.95      104.71     15.66 o
   9  15   1      132.40      128.45     17.64 o
  11  15   1       73.75       74.06     14.54 o
  13  15   1        9.75       -2.08     10.11 o
  15  15   1       27.95       13.74     11.18 o
 -14  16   1       32.43       24.66     12.79 o
 -12  16   1       26.56       24.72     12.21 o
 -10  16   1      118.11       95.60     16.42 o
  -8  16   1       10.37       20.03     11.77 o
  -6  16   1       75.52       70.14     13.64 o
  -4  16   1      132.98      121.50     13.01 o
  -2  16   1       12.02        8.96      6.41 o
   0  16   1      208.77      244.69     15.24 o
   2  16   1      145.06      148.08     12.33 o
   4  16   1       27.06       30.53      7.24 o
   6  16   1       61.16       52.71     12.56 o
   8  16   1      116.10      111.21     17.03 o
  10  16   1      371.23      342.09     28.48 o
  12  16   1      126.67      131.17     20.56 o
 -11  17   1       39.30       33.08     15.34 o
  -9  17   1      150.47      161.66     20.50 o
  -7  17   1        1.77       11.32      9.44 o
  -5  17   1       31.65       33.74     12.55 o
  -3  17   1      115.16      113.28     13.07 o
  -1  17   1      280.14      262.92     16.45 o
   1  17   1       63.20       59.70     12.54 o
   3  17   1      105.56      104.68     11.42 o
   5  17   1      278.92      294.58     30.27 o
   7  17   1       49.03       38.96     13.19 o
   9  17   1       16.44       24.84     12.06 o
  11  17   1      110.42      120.07     19.91 o
  -8  18   1      230.52      220.35     27.65 o
  -6  18   1       10.64       12.58     11.55 o
  -4  18   1       44.76       36.81     25.10 o
  -2  18   1      168.31      175.08     19.31 o
   0  18   1       42.28       32.30      9.15 o
   2  18   1        6.92        4.44      7.29 o
   4  18   1      182.91      169.73     21.19 o
   6  18   1      115.68       83.43     16.36 o
   8  18   1       35.44       44.57     14.57 o
  -5  19   1       28.32       -1.37     17.84 o
  -3  19   1      143.75      179.19     57.84 o
  -1  19   1      209.44      243.60     20.09 o
   1  19   1       11.66       11.64      8.18 o
   3  19   1      159.06      145.13     20.67 o
 -24   0   2       75.47       46.76     16.63 o
 -22   0   2       99.63       85.65     17.64 o
 -20   0   2       86.60      105.54     17.36 o
 -18   0   2      193.01      190.02     20.82 o
 -16   0   2      104.01       98.40     14.50 o
 -14   0   2     1372.50     1318.63     48.84 o
 -12   0   2     2589.66     2749.08     66.74 o
 -10   0   2    61855.74    65017.90    827.53 o
  -8   0   2     5899.25     6863.63    105.74 o
  -6   0   2    21193.92    20467.64    304.22 o
  -4   0   2    28544.06    26462.38    389.67 o
  -2   0   2     5135.41     5260.14    143.07 o
   0   0   2     6582.79     6614.95    169.61 o
   2   0   2     1935.30     2251.84     37.21 o
   4   0   2    17201.42    17119.19    331.59 o
   8   0   2     1420.57     1504.31     28.32 o
  10   0   2    24931.86    24040.96    310.90 o
  12   0   2      409.54      346.77     13.06 o
  14   0   2       76.93      105.42      7.17 o
  16   0   2      464.97      416.83     25.49 o
  18   0   2      691.02      650.02     34.61 o
  20   0   2       75.73       81.57     15.89 o
  22   0   2      522.61      508.96     34.61 o
  24   0   2      523.01      538.26     38.06 o
 -23   1   2       12.05       12.82      8.74 o
 -21   1   2      272.26      271.34     38.43 o
 -19   1   2       12.61       14.73      6.95 o
 -17   1   2      215.76      197.94     14.60 o
 -15   1   2      462.42      493.78     19.01 o
 -13   1   2       57.90       47.30      4.45 o
 -11   1   2       76.69       68.99      3.09 o
  -9   1   2     7359.81     7728.13     83.95 o
  -7   1   2     3517.51     3241.39     40.49 o
  -5   1   2      142.80      129.11      3.72 o
  -3   1   2      928.74      944.71     15.89 o
  -1   1   2      329.12      304.48      6.74 o
   1   1   2     1017.96      961.69     17.82 o
   3   1   2     7144.26     6856.18     80.93 o
   5   1   2     2045.40     1941.45     29.39 o
   7   1   2     3843.48     3680.31     46.38 o
   9   1   2     1290.38     1330.14     18.41 o
  11   1   2      576.74      622.15     10.13 o
  13   1   2       49.61       47.70      3.17 o
  15   1   2      106.90      115.21      5.35 o
  17   1   2       41.29       30.91     13.35 o
  19   1   2      464.55      496.97     21.92 o
  21   1   2       60.42       60.62     10.59 o
  23   1   2       59.68       63.17     11.72 o
 -24   2   2        7.44       10.93      9.47 o
 -22   2   2       66.60       72.86     11.74 o
 -20   2   2      504.29      536.59     32.41 o
 -18   2   2      240.56      227.39     15.91 o
 -16   2   2      657.58      660.34     23.04 o
 -14   2   2      402.15      434.47     15.79 o
 -12   2   2      251.22      266.32      7.29 o
 -10   2   2    12366.20    13371.96    155.63 o
  -8   2   2       55.66       50.84      3.43 o
  -6   2   2     4006.65     4211.49     51.62 o
  -4   2   2     1918.28     1877.45     38.80 o
  -2   2   2      672.46      662.29     11.00 o
   0   2   2       78.98       78.05      3.15 o
   2   2   2     1206.08     1065.63     22.95 o
   4   2   2     4159.94     4416.08     59.62 o
   6   2   2     5002.74     4965.28     82.85 o
   8   2   2      381.39      401.09      7.93 o
  10   2   2      915.61      858.68     12.58 o
  12   2   2      162.08      168.08      5.77 o
  14   2   2      849.23      902.85     13.73 o
  16   2   2      360.75      367.44     11.10 o
  18   2   2      163.84      161.87     14.82 o
  20   2   2      342.77      339.73     18.76 o
  22   2   2       78.95       60.70     11.49 o
  24   2   2       22.82       28.52     14.44 o
 -23   3   2       18.97       14.42      9.10 o
 -21   3   2      182.85      170.10     39.67 o
 -19   3   2       38.18       42.05      8.69 o
 -17   3   2      306.58      301.19     15.75 o
 -15   3   2      446.44      476.57     16.17 o
 -13   3   2      246.46      245.59     10.18 o
 -11   3   2     2665.83     2636.96     64.70 o
  -9   3   2     3185.98     3535.77     44.83 o
  -7   3   2     3914.97     4067.67     49.71 o
  -3   3   2     6619.44     6591.95     78.73 o
   1   3   2     1150.80     1096.63     13.19 o
   3   3   2      176.81      162.28      3.87 o
   5   3   2      279.78      265.27      5.87 o
   7   3   2     4082.65     4392.40     49.90 o
   9   3   2     3065.40     2910.98     47.50 o
  11   3   2      254.94      230.90      5.98 o
  13   3   2      380.56      377.52      8.83 o
  15   3   2       92.62       88.55      4.91 o
  17   3   2      535.03      567.94     18.78 o
  19   3   2      127.25      126.16     16.60 o
  21   3   2      366.09      401.66     21.13 o
  23   3   2      169.65      224.29     19.28 o
 -24   4   2       56.80       37.34     15.26 o
 -22   4   2      103.41      100.74     13.30 o
 -20   4   2       82.12       83.62     14.25 o
 -18   4   2       24.67       21.67      7.17 o
 -16   4   2      388.45      404.95     18.81 o
 -14   4   2     1306.13     1317.45     28.39 o
 -12   4   2      462.64      511.96     18.48 o
 -10   4   2      146.02      152.96      6.03 o
  -8   4   2      709.66      745.31     11.21 o
  -6   4   2      416.90      417.52      7.27 o
  -4   4   2      179.95      211.00      5.40 o
  -2   4   2     6576.32     6930.94    106.60 o
   0   4   2     6783.70     6499.15     70.44 o
   2   4   2      535.94      506.24      8.73 o
   4   4   2     1856.01     1788.37     22.18 o
   6   4   2     5158.60     5151.95     89.37 o
   8   4   2      500.10      538.05      8.96 o
  10   4   2      280.52      255.16      5.71 o
  12   4   2      668.76      713.18     12.72 o
  14   4   2     1058.53     1057.19     16.89 o
  16   4   2      192.41      193.31      8.23 o
  18   4   2      137.77      142.17     11.29 o
  20   4   2      545.81      517.60     23.44 o
  22   4   2       11.26        6.60      8.59 o
 -23   5   2       16.93      -11.40     11.40 o
 -21   5   2      321.32      357.49     33.77 o
 -19   5   2       30.70       25.59      8.01 o
 -17   5   2       86.21       74.58      8.43 o
 -15   5   2       11.12       12.37      4.26 o
 -13   5   2       90.15       78.81      5.51 o
 -11   5   2      313.25      288.52      8.76 o
  -9   5   2      140.63      124.44      5.17 o
  -7   5   2      764.75      773.95     11.70 o
  -5   5   2      349.03      360.81      6.01 o
  -3   5   2     2690.47     2691.69     38.98 o
  -1   5   2     4542.22     4979.13     69.53 o
   1   5   2     2852.92     3188.23     34.24 o
   3   5   2     3369.77     3745.66     51.39 o
   7   5   2      508.00      624.37     11.83 o
   9   5   2        7.40        4.90      1.97 o
  11   5   2      268.41      279.85      7.45 o
  13   5   2      499.05      503.05     11.87 o
  15   5   2      279.37      293.91      9.42 o
  17   5   2      148.22      146.04     14.18 o
  19   5   2       57.53       50.51      8.27 o
  21   5   2      223.13      231.85     18.52 o
  23   5   2       17.10       19.64      9.58 o
 -22   6   2       22.09       24.91     13.88 o
 -20   6   2       28.52       51.35     15.30 o
 -18   6   2      933.24     1029.77     49.58 o
 -16   6   2       20.50       16.24      4.86 o
 -14   6   2     1098.03     1095.00     22.74 o
 -12   6   2      224.23      237.08      7.82 o
 -10   6   2       79.62      105.64      5.42 o
  -8   6   2      757.60      748.81     14.92 o
  -6   6   2     1911.13     1890.81     21.96 o
  -4   6   2      181.78      163.77      6.42 o
  -2   6   2     5054.13     5605.03     70.06 o
   0   6   2     1945.08     2026.16     25.16 o
   2   6   2      104.94      132.55      4.54 o
   4   6   2     5118.79     5248.39    219.28 o
   6   6   2     1913.23     2153.29     29.46 o
   8   6   2     4015.11     4246.64     54.48 o
  10   6   2       26.70       18.79      3.71 o
  12   6   2     1771.23     1880.42     28.81 o
  14   6   2      401.77      445.76     13.99 o
  16   6   2      159.40      172.32     10.61 o
  18   6   2      980.17     1063.04     28.99 o
  20   6   2      304.25      326.72     18.45 o
  22   6   2       34.78       14.96      9.54 o
 -23   7   2        8.76       17.02     14.95 o
 -21   7   2       19.94       24.22     13.75 o
 -19   7   2       24.41       33.16     14.10 o
 -17   7   2      788.66      815.16     26.62 o
 -15   7   2      311.56      315.28     14.66 o
 -13   7   2       13.23       23.19      6.54 o
 -11   7   2      113.52      116.41      5.89 o
  -9   7   2      789.44      817.97     14.75 o
  -7   7   2      646.32      590.49      9.56 o
  -5   7   2      786.80      717.45     23.39 o
  -3   7   2     2833.61     3151.75     47.16 o
  -1   7   2     2414.80     2449.57     34.38 o
   1   7   2     2890.97     3005.84     36.23 o
   3   7   2     3643.97     4272.41     50.91 o
   5   7   2      269.62      238.64      6.27 o
   7   7   2     1857.48     1990.58     28.28 o
   9   7   2     1182.07     1216.87     18.37 o
  11   7   2      297.73      327.23      9.36 o
  13   7   2      447.56      468.02     11.75 o
  15   7   2       66.36       53.98      9.03 o
  17   7   2      568.81      538.55     17.28 o
  19   7   2       21.04       18.20      7.23 o
  21   7   2       26.13        7.77     13.39 o
 -22   8   2      144.16      158.84     25.37 o
 -20   8   2      251.59      243.44     28.25 o
 -18   8   2       72.32       64.19     11.71 o
 -16   8   2      140.80      111.05     11.05 o
 -14   8   2        0.07        4.77      4.99 o
 -12   8   2      837.21      869.00     29.26 o
 -10   8   2     1197.17     1215.28     24.39 o
  -8   8   2      329.23      340.28     12.53 o
  -6   8   2      151.61      154.27      5.78 o
  -4   8   2      203.50      219.09      7.15 o
  -2   8   2     1143.37     1241.45     20.64 o
   0   8   2      552.79      578.07      9.98 o
   2   8   2      939.25     1049.29     14.73 o
   4   8   2        6.91       14.02      2.19 o
   6   8   2       39.70       25.22      8.13 o
   8   8   2      200.90      198.06      8.22 o
  10   8   2       52.09       52.53      4.66 o
  12   8   2      852.51      888.12     24.12 o
  14   8   2      194.83      214.82     11.62 o
  16   8   2      685.75      724.28     20.20 o
  18   8   2      276.05      276.30     17.79 o
  20   8   2      245.39      263.04     32.77 o
  22   8   2      571.47      615.72     41.51 o
 -21   9   2       17.28       11.68     13.87 o
 -19   9   2      295.27      247.60     21.64 o
 -17   9   2      412.99      424.08     19.11 o
 -15   9   2      849.92      886.77     27.11 o
 -13   9   2     1015.45     1034.55     28.81 o
 -11   9   2       32.29       41.69      5.63 o
  -9   9   2      726.97      757.58     18.24 o
  -7   9   2      350.44      328.78      9.59 o
  -5   9   2       21.20       21.48      5.03 o
  -3   9   2       66.30       74.48      4.62 o
  -1   9   2     2272.85     2246.27     33.51 o
   1   9   2      584.74      520.94     11.04 o
   3   9   2      357.48      354.27     12.73 o
   5   9   2      691.13      799.26     13.79 o
   7   9   2      203.49      233.10      9.99 o
   9   9   2      201.57      156.34      7.33 o
  11   9   2      337.27      358.35     10.34 o
  13   9   2      144.94      130.57     13.78 o
  15   9   2      252.59      256.11     16.41 o
  17   9   2     1343.62     1462.66     38.78 o
  19   9   2      264.28      289.77     23.47 o
  21   9   2      245.05      263.89     28.89 o
 -20  10   2       28.64       42.93     12.94 o
 -18  10   2       14.30       15.12      7.65 o
 -16  10   2       36.65       26.93      7.98 o
 -14  10   2     2144.94     2263.31     50.12 o
 -12  10   2       33.34       24.23      6.63 o
 -10  10   2      305.28      319.23     12.19 o
  -8  10   2      773.69      817.11     20.88 o
  -6  10   2      987.85      994.55     17.18 o
  -4  10   2      401.37      422.13     10.14 o
  -2  10   2      500.68      527.65     11.46 o
   0  10   2      171.91      178.37      9.86 o
   2  10   2       38.18       40.76      4.42 o
   4  10   2      369.63      372.91      9.81 o
   6  10   2       87.59       91.65      5.22 o
   8  10   2      237.85      252.78      7.93 o
  10  10   2      309.62      287.08     10.13 o
  12  10   2      120.80       79.85      9.01 o
  14  10   2      272.85      278.59     16.97 o
  16  10   2       97.51      100.65     14.04 o
  18  10   2       11.44        8.52      9.10 o
  20  10   2       18.74       11.26     10.91 o
 -19  11   2       11.12       21.60     11.00 o
 -17  11   2       46.05       34.81      9.23 o
 -15  11   2      510.91      616.72     23.42 o
 -13  11   2     2935.34     3033.67     62.43 o
 -11  11   2      478.37      503.53     22.89 o
  -9  11   2      103.84      106.47      9.63 o
  -7  11   2     3547.80     3531.93     50.05 o
  -5  11   2     2323.56     2464.35     34.04 o
  -3  11   2      707.78      799.16     15.41 o
  -1  11   2        3.25        4.89      2.96 o
   1  11   2     1143.08     1090.87     27.31 o
   3  11   2      290.21      289.98     10.49 o
   5  11   2      646.47      569.97     12.94 o
   7  11   2     1179.92     1188.80     21.40 o
   9  11   2      448.46      414.12     12.88 o
  11  11   2      197.91      222.19     14.29 o
  13  11   2      766.37      748.12     24.92 o
  15  11   2      214.30      218.71     15.94 o
  17  11   2        0.68       -3.93      7.39 o
  19  11   2      325.55      252.96     20.50 o
 -18  12   2        1.57       -0.38      7.86 o
 -16  12   2      371.16      344.84     32.64 o
 -14  12   2      710.74      714.32     25.56 o
 -12  12   2        8.27       10.97      6.50 o
 -10  12   2       50.09       43.53      6.47 o
  -8  12   2      398.40      412.46     14.49 o
  -6  12   2     2721.48     2699.47     40.94 o
  -4  12   2      555.24      575.39     13.16 o
  -2  12   2      844.19      915.12     17.26 o
   0  12   2      833.20      852.41     20.47 o
   2  12   2      213.63      212.18      9.63 o
   4  12   2       42.94       42.46      5.18 o
   6  12   2      689.58      690.03     20.25 o
   8  12   2       90.49       61.96     15.28 o
  10  12   2      427.89      377.85     17.50 o
  12  12   2      105.74      115.43     13.08 o
  14  12   2      415.97      393.11     20.07 o
  16  12   2      136.93      141.64     14.69 o
  18  12   2       10.17        1.00      9.44 o
 -17  13   2      130.38      105.80     15.11 o
 -15  13   2      139.37      131.57     22.99 o
 -13  13   2      153.50      166.78     25.12 o
 -11  13   2      697.12      713.28     25.12 o
  -9  13   2      711.24      752.72     20.40 o
  -7  13   2     1142.98     1145.61     25.78 o
  -5  13   2     1510.28     1587.51     28.18 o
  -3  13   2      105.61      101.32      6.64 o
  -1  13   2      254.91      258.45     10.72 o
   1  13   2      646.74      658.09     27.73 o
   3  13   2      173.29      172.17      9.35 o
   5  13   2     1118.09     1000.93     21.24 o
   7  13   2      296.12      291.10     14.35 o
   9  13   2      346.90      329.24     36.72 o
  11  13   2       92.86       95.86     23.72 o
  13  13   2       21.88       -1.22     10.32 o
  15  13   2       35.65       15.25     11.34 o
  17  13   2       30.68       28.67     13.16 o
 -16  14   2       97.85       94.32     12.88 o
 -14  14   2       94.84      100.57     20.33 o
 -12  14   2      119.66      118.58     12.87 o
 -10  14   2      135.29      127.22     12.35 o
  -8  14   2      327.28      345.34     17.97 o
  -6  14   2     1182.67     1253.57     33.08 o
  -4  14   2      900.04      966.16     23.82 o
  -2  14   2       78.29       73.72      6.91 o
   0  14   2       75.88       70.07      6.77 o
   2  14   2        9.96       14.76      4.50 o
   4  14   2      297.31      242.65     11.19 o
   6  14   2       48.57       34.92      5.45 o
   8  14   2       25.94       25.67      9.81 o
  10  14   2      115.73       86.06     14.92 o
  12  14   2       94.01      104.60     21.04 o
  14  14   2       74.24       69.99     15.25 o
  16  14   2       30.19       13.53     13.02 o
 -15  15   2        1.78       -7.03      7.89 o
 -13  15   2       68.33       41.25     14.40 o
 -11  15   2       71.52       63.88     14.28 o
  -9  15   2      248.24      204.07     21.35 o
  -7  15   2      104.66       89.33     14.84 o
  -5  15   2      129.09      117.13     11.05 o
  -3  15   2      386.00      383.68     13.81 o
  -1  15   2      283.29      290.71     12.55 o
   1  15   2       34.68       30.91      5.61 o
   3  15   2      429.39      426.79     14.36 o
   5  15   2      922.15      970.49     24.54 o
   7  15   2       71.03       57.57     26.83 o
   9  15   2      223.47      215.58     21.87 o
  11  15   2      276.20      292.78     25.88 o
  13  15   2       12.69       11.21     18.67 o
  15  15   2       12.91        2.65     11.58 o
 -12  16   2        0.21        8.50     10.21 o
 -10  16   2       34.65       17.79     10.90 o
  -8  16   2      111.41       90.12     15.62 o
  -6  16   2      632.76      703.20     34.67 o
  -4  16   2       51.68       39.59      9.01 o
  -2  16   2       26.15       33.76      6.46 o
   0  16   2       67.65       72.12      7.42 o
   2  16   2      172.83      184.62     13.90 o
   4  16   2      122.37      149.28      9.98 o
   6  16   2       82.99       82.94     15.26 o
   8  16   2       22.06        9.11      9.37 o
  10  16   2       55.86       58.61     14.26 o
  12  16   2      144.21      162.39     21.24 o
 -11  17   2       79.46       64.52     16.66 o
  -9  17   2       59.85       47.67     13.91 o
  -7  17   2       28.76       30.92     11.61 o
  -5  17   2      182.46      199.44     24.41 o
  -3  17   2      111.73      120.33     18.44 o
  -1  17   2      410.46      440.83     19.84 o
   1  17   2      309.59      367.09     19.55 o
   3  17   2       58.33       60.28      9.76 o
   5  17   2      260.91      259.61     24.79 o
   7  17   2       55.29       56.77     14.23 o
   9  17   2       13.31       25.40     11.98 o
  11  17   2       52.50       55.44     24.76 o
  -8  18   2       98.84      112.85     31.84 o
  -6  18   2      150.40      155.32     20.61 o
  -4  18   2        7.53        2.48     12.98 o
  -2  18   2      169.33      175.27     16.76 o
   0  18   2      217.95      236.22     16.67 o
   2  18   2       88.03      104.84     12.09 o
   4  18   2       74.65      134.77     19.26 o
   6  18   2       75.54       46.76     14.58 o
   8  18   2       49.16       36.06     22.10 o
  -3  19   2       71.20       59.83     18.96 o
  -1  19   2       42.88       31.64     10.94 o
   1  19   2       64.86       78.61     13.14 o
   3  19   2      109.47       84.74     17.47 o
 -23   1   3      118.28      112.98     14.10 o
 -21   1   3       84.83       73.42     15.64 o
 -19   1   3      136.84      163.43     21.05 o
 -17   1   3      266.26      275.74     16.25 o
 -15   1   3     9540.01     9703.72    182.84 o
 -13   1   3      252.05      295.72      9.43 o
 -11   1   3     1540.42     1492.15     24.45 o
  -9   1   3     2922.89     3076.85     44.26 o
  -7   1   3     1612.05     1697.17     21.82 o
  -5   1   3     1698.76     1693.42     23.95 o
  -3   1   3       50.55       67.19      5.14 o
  -1   1   3    20050.70    20208.68    258.92 o
   5   1   3    27886.54    28425.05    330.89 o
   7   1   3      156.27      141.61      5.14 o
   9   1   3      662.99      741.82     12.91 o
  11   1   3      723.71      741.24     14.50 o
  13   1   3     1108.38     1121.29     15.45 o
  15   1   3      134.61      139.60      6.44 o
  17   1   3      257.53      244.88      9.99 o
  19   1   3      190.85      164.59     14.67 o
  21   1   3      256.05      242.02     18.86 o
  23   1   3      113.93       88.33     13.17 o
 -24   2   3        6.81       12.63      9.06 o
 -22   2   3       11.77       20.97      8.54 o
 -20   2   3      282.22      285.45     19.26 o
 -18   2   3      174.31      158.18     19.32 o
 -16   2   3      609.57      614.47     22.56 o
 -14   2   3     3804.88     3867.30     66.81 o
 -12   2   3      333.11      375.54     10.75 o
 -10   2   3       73.73       86.45      4.48 o
  -8   2   3     3282.03     3428.16     40.10 o
  -6   2   3      850.99      952.51     16.91 o
  -2   2   3      546.01      487.12     10.26 o
   0   2   3     2165.64     2151.95     36.95 o
   2   2   3      118.27      105.26      5.12 o
   4   2   3     5079.94     5053.41     69.14 o
   6   2   3      754.77      720.22     12.04 o
   8   2   3      557.33      535.14      9.39 o
  10   2   3      993.58      963.88     14.37 o
  12   2   3      360.07      364.46      8.26 o
  14   2   3      405.70      361.85      8.54 o
  16   2   3      245.27      281.75      8.83 o
  18   2   3      414.90      412.60     16.50 o
  20   2   3      461.03      431.89     24.93 o
  22   2   3      384.93      431.29     33.91 o
 -23   3   3       12.93        9.44      9.20 o
 -21   3   3      613.18      576.04     55.59 o
 -19   3   3      815.37      855.02     29.47 o
 -17   3   3       22.26       24.91      7.08 o
 -15   3   3      970.52      997.78     30.60 o
 -13   3   3      303.33      330.43     10.96 o
 -11   3   3      639.45      709.15     15.61 o
  -9   3   3     1163.09     1080.80     15.50 o
  -7   3   3     1621.96     1614.97     23.47 o
  -5   3   3      336.47      299.18      6.82 o
  -3   3   3     2307.62     2383.17     36.46 o
   1   3   3      356.72      369.60      8.73 o
   3   3   3     1323.89     1351.97     35.87 o
   5   3   3      672.17      625.30     11.85 o
   7   3   3      221.04      213.44      5.53 o
   9   3   3     1645.27     1610.23     23.45 o
  11   3   3     1506.95     1481.72     20.00 o
  13   3   3      275.23      293.90      8.33 o
  15   3   3      987.62      956.88     16.55 o
  17   3   3       77.57       74.75      6.77 o
  19   3   3       29.37       43.22      9.30 o
  21   3   3     1490.87     1552.32     46.58 o
  23   3   3      248.72      249.83     21.93 o
 -22   4   3      149.31      162.88     23.53 o
 -20   4   3      258.04      220.31     22.28 o
 -18   4   3       23.55       13.79      6.27 o
 -16   4   3      144.01      155.14     12.69 o
 -14   4   3      455.27      485.03     11.53 o
 -12   4   3       33.14       33.28      3.60 o
 -10   4   3      438.74      441.16     10.30 o
  -8   4   3     1353.16     1442.45     20.60 o
  -6   4   3     6543.94     6705.76     74.28 o
  -4   4   3     1161.02     1227.08     19.09 o
  -2   4   3     1415.14     1226.35     69.15 o
   0   4   3      756.07      832.55     12.71 o
   2   4   3      774.18      859.48     11.93 o
   4   4   3      472.71      457.70      8.00 o
   6   4   3      392.09      408.23      7.78 o
   8   4   3     1150.75     1078.30     16.75 o
  10   4   3      234.22      241.26      6.22 o
  12   4   3      246.11      248.06      7.68 o
  14   4   3       15.80       14.50      3.55 o
  16   4   3      595.98      629.26     13.10 o
  18   4   3      215.00      223.69     15.84 o
  20   4   3      224.90      207.69     17.29 o
  22   4   3      888.43      940.23     35.15 o
 -23   5   3      164.61      177.84     26.55 o
 -21   5   3       19.43       19.73     13.45 o
 -19   5   3      155.51      161.84     22.24 o
 -17   5   3       45.71       38.18      7.74 o
 -15   5   3      519.07      564.97     13.23 o
 -13   5   3       87.34       85.05      5.48 o
 -11   5   3       16.04       17.50      3.28 o
  -9   5   3       30.97       33.14      3.24 o
  -7   5   3     4851.33     5263.33     54.66 o
  -5   5   3      624.51      605.32     15.06 o
  -3   5   3     1511.43     1402.53     18.30 o
  -1   5   3     3652.36     3960.35     45.69 o
   1   5   3     4953.33     5429.21     60.54 o
   3   5   3     7625.31     8364.25     91.17 o
   5   5   3      261.05      250.92      6.34 o
   7   5   3     4923.29     4727.00     90.75 o
   9   5   3      384.55      359.75      7.95 o
  11   5   3      938.34      909.91     13.45 o
  13   5   3     1746.89     1666.40     27.08 o
  15   5   3      297.66      279.10      9.90 o
  17   5   3       50.95       32.19      6.47 o
  19   5   3      513.28      521.19     20.02 o
  21   5   3      550.43      504.64     57.87 o
 -22   6   3       41.48       33.68     14.91 o
 -20   6   3      292.87      294.53     30.36 o
 -18   6   3       29.65       16.80     10.69 o
 -16   6   3      197.60      208.87     13.63 o
 -14   6   3      221.98      196.31     13.81 o
 -12   6   3       52.43       49.59      4.39 o
 -10   6   3      108.88      107.34      8.12 o
  -8   6   3      743.03      834.23     13.17 o
  -6   6   3      284.68      217.90      5.21 o
  -4   6   3     1684.83     1823.65     26.58 o
  -2   6   3     9834.18    10703.19    144.66 o
   0   6   3     1022.57     1247.70     17.40 o
   2   6   3     3341.24     3673.61     42.93 o
   4   6   3      846.43      857.43     14.54 o
   6   6   3      439.08      476.54     10.28 o
   8   6   3      814.32      833.20     20.29 o
  10   6   3      434.35      424.60     15.11 o
  12   6   3      119.80      109.11      7.12 o
  14   6   3      367.02      339.16     15.27 o
  16   6   3      490.62      498.69     17.12 o
  18   6   3      587.27      611.21     21.64 o
  20   6   3       69.01       70.24      9.98 o
  22   6   3      129.85      108.43     14.97 o
 -21   7   3       20.49       32.99     14.75 o
 -19   7   3      212.75      244.83     27.66 o
 -17   7   3       69.21       52.43     10.45 o
 -15   7   3      409.20      422.94     14.13 o
 -13   7   3      197.52      191.28      9.73 o
 -11   7   3      305.61      325.80     11.23 o
  -9   7   3      329.84      324.55     10.55 o
  -7   7   3      374.91      424.98     12.95 o
  -5   7   3      139.64      148.34      5.59 o
  -3   7   3     1623.04     1803.76     33.46 o
  -1   7   3      481.73      568.66     11.99 o
   1   7   3     1536.70     1684.40     21.06 o
   3   7   3     2922.96     3098.46     42.17 o
   5   7   3       74.82       59.93      4.14 o
   7   7   3       98.24      126.76      7.03 o
   9   7   3      784.86      807.22     14.44 o
  11   7   3      448.02      448.86     16.78 o
  13   7   3      645.57      663.85     15.22 o
  15   7   3      238.72      258.32     12.69 o
  17   7   3      699.45      715.59     20.78 o
  19   7   3      513.71      592.86     23.76 o
  21   7   3      224.12      222.76     22.32 o
 -22   8   3      425.26      420.00     38.96 o
 -20   8   3      117.19       86.37     18.61 o
 -18   8   3      303.17      269.52     22.06 o
 -16   8   3      322.08      327.22     22.14 o
 -14   8   3      213.71      218.28     12.31 o
 -12   8   3       53.98       51.14      5.94 o
 -10   8   3        1.36       -0.54      2.99 o
  -8   8   3      398.26      449.18     11.32 o
  -6   8   3      434.23      455.55     12.13 o
  -4   8   3      153.98      174.93      8.05 o
  -2   8   3     1574.27     1617.44     25.74 o
   0   8   3       80.66      108.55      5.26 o
   2   8   3     2195.84     2383.35     28.60 o
   4   8   3      269.37      284.21      8.79 o
   6   8   3      318.72      332.84     10.63 o
   8   8   3      241.11      289.82      8.08 o
  10   8   3       59.88       59.31      5.22 o
  12   8   3     2617.75     2664.89     39.74 o
  14   8   3      144.43      138.51      8.09 o
  16   8   3      603.20      610.93     19.07 o
  18   8   3     1593.29     1623.76     35.30 o
  20   8   3       44.97       21.38     10.51 o
 -21   9   3       13.85       28.35     13.40 o
 -19   9   3      631.38      687.47     32.25 o
 -17   9   3      306.78      321.11     18.11 o
 -15   9   3      483.74      525.86     20.69 o
 -13   9   3      874.96      914.19     22.13 o
 -11   9   3       92.36       87.88      7.42 o
  -9   9   3      525.38      525.94     14.93 o
  -7   9   3      173.18      163.19      7.64 o
  -5   9   3      933.84      953.70     19.16 o
  -3   9   3      229.31      249.63      9.40 o
  -1   9   3      110.50      111.89      6.49 o
   1   9   3      181.58      184.44     10.79 o
   3   9   3       53.93       64.07      4.74 o
   5   9   3      230.91      218.42     10.09 o
   7   9   3      672.48      624.04     12.45 o
   9   9   3      212.04      209.20      8.46 o
  11   9   3      445.80      398.35     11.50 o
  13   9   3      207.39      182.88      8.95 o
  15   9   3        7.39        9.18      5.42 o
  17   9   3     1002.36     1050.94     32.34 o
  19   9   3      224.29      259.09     22.53 o
 -18  10   3     1572.39     1539.94     51.27 o
 -16  10   3       18.08       22.12      8.19 o
 -14  10   3      151.34      146.40     10.37 o
 -12  10   3     1150.77     1119.10     25.50 o
 -10  10   3      101.72       93.48      7.83 o
  -8  10   3       25.98       21.39      4.58 o
  -6  10   3       59.93       60.35      5.33 o
  -4  10   3      481.67      523.36     15.25 o
  -2  10   3      244.88      262.96      9.22 o
   0  10   3      357.29      440.78     11.94 o
   2  10   3      815.53      789.74     16.99 o
   4  10   3      925.96      856.97     20.26 o
   6  10   3      739.35      731.43     14.83 o
   8  10   3      344.60      295.70      8.78 o
  10  10   3      285.93      290.54     10.26 o
  12  10   3      130.49      138.92      8.20 o
  14  10   3      833.17      835.06     26.77 o
  16  10   3      370.43      381.26     27.88 o
  18  10   3       16.14        3.17      8.51 o
  20  10   3        8.67       16.10     11.89 o
 -19  11   3      536.28      592.79     31.60 o
 -17  11   3       41.36       26.80      8.88 o
 -15  11   3      188.98      214.70     22.91 o
 -13  11   3      232.10      219.22     12.56 o
 -11  11   3      865.11      891.76     22.33 o
  -9  11   3      174.63      187.16     28.19 o
  -7  11   3      904.47      928.61     21.91 o
  -5  11   3      658.91      681.42     20.11 o
  -3  11   3       25.43       21.50      3.76 o
  -1  11   3      206.48      197.87     12.14 o
   1  11   3      845.89      771.22     17.23 o
   3  11   3      385.66      384.20     11.71 o
   5  11   3     1600.37     1695.12     28.61 o
   7  11   3       84.02       59.86      5.66 o
   9  11   3      979.12      904.67     18.70 o
  11  11   3       94.01      112.05      8.41 o
  13  11   3       43.64       35.11      9.20 o
  15  11   3      103.84       84.18     11.00 o
  17  11   3      327.80      367.57     22.13 o
  19  11   3       79.17       81.12     12.95 o
 -18  12   3      296.63      308.88     21.01 o
 -16  12   3      413.17      464.68     22.34 o
 -14  12   3       86.90       87.80     11.84 o
 -12  12   3     1586.68     1588.20     49.77 o
 -10  12   3     2180.23     2422.75     44.29 o
  -8  12   3     1067.38     1079.41     24.97 o
  -6  12   3      222.57      213.30      9.87 o
  -4  12   3      816.28      777.82     16.03 o
  -2  12   3      234.51      225.83     14.74 o
   0  12   3     2248.02     2036.48     34.05 o
   2  12   3     1038.07     1035.55     21.55 o
   4  12   3      766.25      733.67     22.05 o
   6  12   3       76.39       43.66      5.86 o
   8  12   3      793.06      758.45     23.26 o
  10  12   3      210.71      202.82     12.67 o
  12  12   3       16.08       10.49      8.70 o
  14  12   3      300.84      322.78     19.75 o
  16  12   3       41.49       56.49     10.67 o
  18  12   3       99.01      127.71     15.01 o
 -17  13   3       44.05       46.05     10.66 o
 -15  13   3      125.08      115.66     13.35 o
 -13  13   3       98.04       86.78     11.41 o
 -11  13   3     1551.61     1552.52     33.41 o
  -9  13   3      166.81      193.14     11.90 o
  -7  13   3       70.57       53.13      6.79 o
  -5  13   3      325.49      356.30     12.06 o
  -3  13   3       22.67       26.64      4.50 o
  -1  13   3      101.81       74.58      6.69 o
   1  13   3      493.67      453.12     14.18 o
   3  13   3        8.13        8.40      4.24 o
   5  13   3     1199.84     1148.69     26.10 o
   7  13   3      109.56       89.02      8.10 o
   9  13   3      179.60      140.45     11.62 o
  11  13   3      224.10      202.70     21.11 o
  13  13   3       61.78       91.30     16.41 o
  15  13   3      126.16      145.09     20.15 o
  17  13   3        8.18       -4.82     11.50 o
 -16  14   3      191.78      157.79     15.77 o
 -14  14   3      491.71      487.63     23.40 o
 -12  14   3       61.12       52.86      9.98 o
 -10  14   3      184.22      154.61     11.30 o
  -8  14   3      621.47      657.17     19.69 o
  -6  14   3      202.13      190.51     17.52 o
  -4  14   3      265.71      261.38     18.15 o
  -2  14   3      188.04      161.42      9.79 o
   0  14   3     1131.63     1101.24     23.74 o
   2  14   3       15.91        5.63      4.45 o
   4  14   3      170.25      150.16      9.59 o
   6  14   3      375.12      340.80     14.25 o
   8  14   3       50.60       55.37      8.40 o
  10  14   3       42.74       51.55     21.57 o
  12  14   3      241.17      220.25     23.46 o
  14  14   3       29.10       16.03     12.03 o
 -15  15   3      183.92      184.68     16.99 o
 -13  15   3      404.05      416.45     45.19 o
 -11  15   3      868.45      914.12     38.02 o
  -9  15   3      413.37      445.91     20.04 o
  -7  15   3      112.86      122.17     11.75 o
  -5  15   3       73.36       75.19     11.21 o
  -3  15   3       57.48       55.84      7.91 o
  -1  15   3       17.15       11.37      6.69 o
   1  15   3      342.13      340.48     13.67 o
   3  15   3       28.79       23.44      5.68 o
   5  15   3       99.23      116.23      9.68 o
   7  15   3       85.44       97.29     16.18 o
   9  15   3       24.74       22.72     10.75 o
  11  15   3       30.07       -4.13     15.41 o
  13  15   3       54.97       46.63     14.86 o
 -12  16   3       52.31       45.83     14.11 o
 -10  16   3       64.18       45.04     22.98 o
  -8  16   3       27.39       18.17      7.40 o
  -6  16   3       34.30       39.16      8.49 o
  -4  16   3      168.43      181.79     14.30 o
  -2  16   3       90.64       99.62      9.76 o
   0  16   3      290.68      308.60     13.93 o
   2  16   3      149.17      148.08     14.11 o
   4  16   3      241.97      270.72     15.22 o
   6  16   3       76.48       92.21     10.81 o
   8  16   3       14.55       20.85     11.13 o
  10  16   3       84.91       79.51     16.07 o
  12  16   3      123.34      130.46     20.17 o
  -9  17   3       70.05       64.06     14.83 o
  -7  17   3       99.94       82.16     15.95 o
  -5  17   3       20.23       21.23      7.78 o
  -3  17   3      191.38      186.28     14.19 o
  -1  17   3       21.21       26.24      6.96 o
   1  17   3       78.08      107.13      9.46 o
   3  17   3       20.03       16.09      6.02 o
   5  17   3      182.27      161.77     24.70 o
   7  17   3      133.64      191.44     22.10 o
   9  17   3       24.94       23.52     12.79 o
  -6  18   3      149.11      136.81     19.65 o
  -4  18   3       21.03       11.30     12.77 o
  -2  18   3       89.55       76.31     12.62 o
   0  18   3      207.52      214.22     14.14 o
   2  18   3       17.82        8.13      6.09 o
   4  18   3       36.15       28.63     13.00 o
   6  18   3      172.27      201.52     35.29 o
 -24   0   4       81.29       99.50     20.14 o
 -22   0   4       93.30      102.20     19.20 o
 -20   0   4     3014.01     2935.75     99.29 o
 -18   0   4      417.15      431.72     28.56 o
 -16   0   4      759.85      717.32     35.80 o
 -14   0   4      893.78      878.67     39.03 o
 -12   0   4     1044.59     1036.07     32.26 o
 -10   0   4     5927.49     6019.34    117.04 o
  -8   0   4      233.21      245.91     14.08 o
  -6   0   4    10213.06     9673.02    186.02 o
  -4   0   4     3202.45     3045.39     93.37 o
  -2   0   4     7099.94     7087.43    135.65 o
   0   0   4    66239.08    66498.15   1634.77 o
   2   0   4     3365.05     2760.21    133.09 o
   4   0   4     2605.75     2394.34     43.31 o
   6   0   4     5257.69     5186.98     85.38 o
   8   0   4     2214.31     2255.99     42.55 o
  10   0   4      714.58      785.96     26.07 o
  12   0   4      236.69      262.40     19.04 o
  14   0   4      121.87      112.11      7.75 o
  16   0   4      261.77      230.64     15.76 o
  18   0   4      299.80      323.27     16.80 o
  20   0   4      448.90      467.83     32.84 o
  22   0   4      179.41      204.91     26.32 o
 -23   1   4       54.12       35.65     10.80 o
 -21   1   4       35.22       36.94      9.93 o
 -19   1   4      523.57      518.78     23.41 o
 -17   1   4      158.63      136.65     12.85 o
 -15   1   4      288.71      280.10     15.01 o
 -13   1   4     1883.22     1862.91     60.85 o
 -11   1   4      170.96      172.02      7.23 o
  -9   1   4      399.08      401.61     10.47 o
  -7   1   4      135.87      155.48      6.16 o
  -5   1   4     2393.89     2613.99     57.64 o
  -3   1   4      303.41      276.21     31.19 o
  -1   1   4     1436.69     1511.83     25.98 o
   1   1   4      476.22      485.37     11.42 o
   3   1   4     1335.84     1494.83     25.19 o
   5   1   4     1579.36     1512.85     21.43 o
   7   1   4        7.36       12.03      3.02 o
   9   1   4      337.89      335.29      9.62 o
  11   1   4      336.13      337.10      9.18 o
  13   1   4     2373.98     2364.92     30.04 o
  15   1   4      450.84      470.34     10.47 o
  17   1   4      279.25      283.38     10.18 o
  19   1   4       23.36       27.12      8.11 o
  21   1   4      231.60      231.80     19.06 o
  23   1   4       30.56       21.43     10.93 o
 -22   2   4       40.64       29.36      9.71 o
 -20   2   4     1505.19     1480.13     43.36 o
 -18   2   4      118.17      108.90     16.63 o
 -16   2   4      283.43      244.01     15.10 o
 -14   2   4     1610.25     1618.14     41.38 o
 -12   2   4      687.95      719.58     18.78 o
 -10   2   4      516.49      475.93     12.50 o
  -8   2   4      308.70      324.36      8.48 o
  -6   2   4      701.60      702.20     25.83 o
  -4   2   4     2205.64     2254.69     35.96 o
  -2   2   4     3832.95     3626.82     43.12 o
   0   2   4     1906.00     2192.58     40.05 o
   4   2   4     3571.14     3604.27     52.43 o
   6   2   4      392.72      440.67      9.54 o
   8   2   4     1727.47     1683.45     24.11 o
  10   2   4       84.64       86.04      5.37 o
  12   2   4      518.87      485.74     10.33 o
  14   2   4      147.32      155.65      7.47 o
  16   2   4      480.00      450.64     12.06 o
  18   2   4      209.09      240.57     18.08 o
  20   2   4       26.13       37.82      9.77 o
  22   2   4       37.79       38.93     10.42 o
 -23   3   4      102.85       87.89     19.71 o
 -21   3   4      308.01      301.75     20.61 o
 -19   3   4     1149.77     1078.49     34.62 o
 -17   3   4       45.57       54.35     14.99 o
 -15   3   4      549.21      554.59     21.22 o
 -13   3   4     1089.40     1183.57     28.36 o
 -11   3   4      832.99      864.23     18.54 o
  -9   3   4      324.11      387.17      8.26 o
  -7   3   4      407.07      416.62      9.45 o
  -5   3   4      112.42      119.28      8.69 o
  -3   3   4      131.49      137.62      6.71 o
  -1   3   4     3819.72     3637.39     60.38 o
   1   3   4       27.56       34.41      3.52 o
   3   3   4     2047.36     1962.39     28.39 o
   5   3   4       69.26       78.63      5.48 o
   7   3   4      556.38      553.38     11.26 o
   9   3   4       11.18       10.80      2.29 o
  11   3   4      443.57      439.30      9.60 o
  13   3   4      241.60      249.67      9.19 o
  15   3   4      557.78      539.91     13.95 o
  17   3   4     2123.29     2240.83     34.68 o
  19   3   4       23.14       25.69      7.07 o
  21   3   4      155.03      152.83     18.15 o
 -22   4   4       51.61       55.32     16.41 o
 -20   4   4      229.34      235.53     27.78 o
 -18   4   4      311.58      315.92     22.51 o
 -16   4   4      280.90      285.71     16.19 o
 -14   4   4      122.41      144.35      8.65 o
 -12   4   4     1314.09     1350.63     25.68 o
 -10   4   4       32.75       42.89      5.34 o
  -8   4   4      276.73      321.89     11.79 o
  -6   4   4      820.61      903.71     35.58 o
  -4   4   4     4270.93     4237.32     68.78 o
  -2   4   4     1082.61     1193.81     19.20 o
   0   4   4     1831.64     1889.10     25.18 o
   2   4   4     2190.62     2071.93     30.66 o
   4   4   4      256.94      215.43      6.36 o
   6   4   4      124.71      122.78      5.15 o
   8   4   4      635.33      618.65     11.11 o
  10   4   4     1566.59     1431.01     29.90 o
  12   4   4       32.23       26.08      3.26 o
  14   4   4       92.40       82.01      5.76 o
  16   4   4     4187.67     4160.28     58.03 o
  18   4   4      619.67      632.53     22.85 o
  20   4   4       42.36       30.79      9.68 o
  22   4   4       65.65       59.40     12.28 o
 -23   5   4       96.64       54.94     16.65 o
 -21   5   4      149.23      143.70     23.13 o
 -19   5   4      278.54      256.49     27.93 o
 -17   5   4       15.11        6.02      9.17 o
 -15   5   4      136.74      142.98     11.20 o
 -13   5   4      365.36      344.96     11.65 o
 -11   5   4     1198.31     1278.84     24.60 o
  -9   5   4      344.22      396.09     12.60 o
  -7   5   4      158.43      193.98      7.80 o
  -5   5   4     1571.34     1757.85     25.82 o
  -3   5   4     1324.59     1469.94     26.62 o
  -1   5   4      788.83      713.21     16.55 o
   1   5   4     1113.56     1180.78     15.99 o
   3   5   4      998.15      967.02     15.37 o
   5   5   4      349.40      317.35      7.27 o
   7   5   4     1239.43     1149.19     18.59 o
   9   5   4       54.00       47.74      4.30 o
  11   5   4      821.25      777.18     12.86 o
  13   5   4      346.20      334.95      9.85 o
  15   5   4      169.43      174.02      9.13 o
  17   5   4     1169.68     1235.21     24.16 o
  19   5   4       46.51       38.92      8.38 o
  21   5   4      388.99      441.00     23.96 o
 -22   6   4       57.06       33.55     16.16 o
 -20   6   4       78.29       77.46     18.66 o
 -18   6   4      109.26       57.16     14.45 o
 -16   6   4       44.23       47.24      7.73 o
 -14   6   4       65.00       57.14      8.35 o
 -12   6   4      885.12      930.10     39.16 o
 -10   6   4      219.18      225.42     13.22 o
  -8   6   4     1292.67     1220.88     17.84 o
  -6   6   4      654.21      776.92     12.20 o
  -4   6   4     2521.26     2685.02     32.95 o
  -2   6   4     7387.10     8005.98    126.00 o
   0   6   4       63.12       51.78      3.34 o
   2   6   4     2530.10     2655.92     37.27 o
   4   6   4     1315.51     1236.86     18.41 o
   6   6   4     1270.98     1249.88     19.10 o
   8   6   4     1558.00     1404.38     37.07 o
  10   6   4      708.77      696.74     12.77 o
  12   6   4      614.42      635.69     13.66 o
  14   6   4     2358.90     2417.66     37.68 o
  16   6   4      661.73      657.87     18.49 o
  18   6   4      424.17      460.85     15.29 o
  20   6   4       45.53       48.68      9.57 o
 -21   7   4      257.02      240.62     29.02 o
 -19   7   4      115.55      111.21     19.87 o
 -17   7   4       68.96       76.13     12.68 o
 -15   7   4       33.09       30.09      7.12 o
 -13   7   4      130.47      132.29     11.24 o
 -11   7   4       94.70       92.61      6.98 o
  -9   7   4      125.04      121.17      7.54 o
  -7   7   4     5564.27     5942.50     76.18 o
  -5   7   4      109.24      102.26      5.52 o
  -1   7   4     1131.38     1145.09     17.13 o
   1   7   4      232.40      258.61      6.71 o
   3   7   4     1353.10     1391.54     23.97 o
   5   7   4     1153.60     1151.58     19.30 o
   7   7   4      987.62      820.19     26.34 o
   9   7   4      717.45      706.72     13.83 o
  11   7   4     1068.48     1101.24     19.18 o
  13   7   4     3404.91     3410.41     49.29 o
  15   7   4      186.11      194.13     10.00 o
  17   7   4      338.19      351.46     15.63 o
  19   7   4       99.08       85.93     11.01 o
  21   7   4      107.62      109.44     13.01 o
 -20   8   4      321.26      401.05     37.94 o
 -18   8   4      207.03      185.78     19.10 o
 -16   8   4      128.37      113.29      9.19 o
 -14   8   4       11.68        6.06      4.49 o
 -12   8   4       12.77       16.19      4.58 o
 -10   8   4      596.51      596.81     16.01 o
  -8   8   4     1609.10     1624.53     26.81 o
  -6   8   4        5.05        1.62      2.37 o
  -2   8   4      112.97      100.91     15.12 o
   0   8   4      254.37      265.16     10.24 o
   2   8   4       79.20       61.51      4.01 o
   4   8   4        7.92        4.72      2.24 o
   6   8   4      841.66      842.99     15.05 o
   8   8   4      892.89      829.60     15.33 o
  10   8   4      128.99      126.71      6.83 o
  12   8   4     2612.16     2616.89     40.05 o
  14   8   4      548.57      575.75     22.29 o
  16   8   4      308.18      311.46     16.18 o
  18   8   4       87.85       64.63      8.95 o
  20   8   4       45.64       36.06     10.60 o
 -21   9   4      136.99      112.50     21.81 o
 -19   9   4       96.55       86.20     19.82 o
 -17   9   4      177.40      161.18     19.75 o
 -15   9   4       46.91       26.46      5.97 o
 -13   9   4      125.95      140.19      9.66 o
 -11   9   4       34.00       40.51      5.71 o
  -9   9   4       88.74       98.99     10.19 o
  -7   9   4      111.72      106.72      6.80 o
  -5   9   4       51.60       58.47      5.00 o
  -3   9   4      442.38      491.73     12.41 o
  -1   9   4      165.90      146.51      7.68 o
   1   9   4      576.14      591.52     14.09 o
   3   9   4        9.75        6.33      2.95 o
   5   9   4       31.82       37.45      3.76 o
   7   9   4      984.35      912.25     16.48 o
   9   9   4     1309.58     1214.74     20.40 o
  11   9   4     1238.75     1251.79     23.57 o
  13   9   4      781.12      803.77     18.43 o
  15   9   4       45.84       36.82      5.88 o
  17   9   4      237.78      259.41     16.85 o
  19   9   4      129.81      118.16     16.76 o
 -20  10   4      397.41      412.98     39.14 o
 -18  10   4      445.32      413.66     32.32 o
 -16  10   4       51.96       51.13      7.93 o
 -14  10   4      101.75      100.12      9.02 o
 -12  10   4      360.57      381.44     17.24 o
 -10  10   4        7.86        5.83      4.38 o
  -8  10   4      266.17      236.45     11.21 o
  -6  10   4      311.15      311.23     10.52 o
  -4  10   4      557.55      491.21     12.95 o
  -2  10   4      295.34      332.07     10.77 o
   0  10   4      392.00      405.39     11.83 o
   2  10   4      566.44      473.43     13.11 o
   4  10   4      781.99      675.83     15.79 o
   6  10   4      281.49      249.45      9.67 o
   8  10   4      148.31      145.57      7.34 o
  10  10   4       60.27       84.77      6.68 o
  12  10   4      532.26      545.38     14.72 o
  14  10   4      127.23      148.45      9.34 o
  16  10   4       52.85       52.81     16.69 o
  18  10   4       32.92       43.91     10.54 o
 -19  11   4        5.44       21.84     11.43 o
 -17  11   4      609.87      624.79     25.60 o
 -15  11   4      554.70      620.23     19.82 o
 -13  11   4      601.56      591.04     18.61 o
 -11  11   4       61.15       48.50     12.32 o
  -9  11   4      488.68      486.82     15.83 o
  -7  11   4      173.79      178.56     16.78 o
  -5  11   4      632.76      510.73     13.89 o
  -3  11   4     1367.19     1273.74     28.12 o
  -1  11   4      762.44      714.47     17.90 o
   1  11   4      459.53      370.99     14.61 o
   3  11   4      893.49      789.90     19.88 o
   5  11   4      989.88      983.81     21.33 o
   7  11   4        5.64        4.87      3.79 o
   9  11   4      767.81      656.62     18.72 o
  11  11   4      191.43      175.17     14.95 o
  13  11   4        8.71        2.28      5.00 o
  15  11   4       30.24       20.28     14.74 o
  17  11   4       64.22       54.63     10.80 o
 -18  12   4       63.37       52.88     11.37 o
 -16  12   4      473.39      472.83     23.14 o
 -14  12   4       21.73       14.38      6.33 o
 -12  12   4      361.40      344.95     15.60 o
 -10  12   4      527.12      540.01     26.50 o
  -8  12   4       19.47        9.59      6.24 o
  -6  12   4      104.52      103.28      8.59 o
  -4  12   4      324.76      295.70     11.23 o
  -2  12   4      239.34      240.29     16.80 o
   0  12   4      509.76      435.72     13.38 o
   2  12   4      237.45      181.05      9.85 o
   4  12   4      789.06      670.96     18.68 o
   6  12   4      261.77      256.81     11.21 o
   8  12   4       62.45       59.90      9.98 o
  10  12   4      212.90      200.82     13.99 o
  12  12   4       54.08       45.13      8.19 o
  14  12   4      212.85      271.66     25.37 o
  16  12   4      101.07      129.58     20.06 o
 -17  13   4       79.67      101.34     13.88 o
 -15  13   4      419.32      414.54     22.76 o
 -13  13   4       38.70       35.81      7.39 o
 -11  13   4      254.61      255.34     14.31 o
  -9  13   4      615.33      643.52     19.53 o
  -7  13   4      188.96      176.87     11.49 o
  -5  13   4     1343.46     1244.73     25.04 o
  -3  13   4      109.71       94.08      6.93 o
  -1  13   4      238.50      257.75     11.89 o
   1  13   4      257.11      230.09     11.44 o
   3  13   4      230.52      195.31     11.54 o
   5  13   4       24.69       15.54      5.04 o
   7  13   4      291.58      284.41     13.51 o
   9  13   4      251.41      233.80     14.48 o
  11  13   4      122.47      131.46     16.79 o
  13  13   4        5.18        4.70      9.62 o
  15  13   4      105.62       96.91     17.60 o
 -14  14   4      292.19      272.80     20.25 o
 -12  14   4       16.75       10.52      6.48 o
 -10  14   4      124.64      134.24     11.00 o
  -8  14   4       80.11       61.45      7.98 o
  -6  14   4      114.23       94.34     15.00 o
  -4  14   4       90.06       93.26      7.92 o
  -2  14   4       27.51       27.17      5.00 o
   0  14   4      424.31      366.86     15.19 o
   2  14   4       20.05       13.95      4.90 o
   4  14   4      150.17      138.77     10.17 o
   6  14   4       99.93       91.98      9.09 o
   8  14   4       18.95       18.55      6.93 o
  10  14   4        6.76        7.65      6.54 o
  12  14   4       25.14       14.15     11.02 o
  14  14   4      395.57      467.09     51.88 o
 -13  15   4      222.81      196.20     17.51 o
 -11  15   4       15.62       18.05      6.86 o
  -9  15   4       27.85       27.79      7.03 o
  -7  15   4       77.92       61.34      8.50 o
  -5  15   4      265.41      268.40     16.03 o
  -3  15   4      233.87      226.23     13.50 o
  -1  15   4       72.58       50.96      6.70 o
   1  15   4       41.62       34.13      6.42 o
   3  15   4       46.99       49.58      7.53 o
   5  15   4       17.21       16.76      6.13 o
   7  15   4      120.30      125.06     13.55 o
   9  15   4       50.74       29.93      8.50 o
  11  15   4       23.33       18.30     18.63 o
  13  15   4       12.28       15.34     12.19 o
 -12  16   4       61.47       60.62     15.95 o
 -10  16   4       45.45       58.23     10.57 o
  -8  16   4      310.00      301.58     17.88 o
  -6  16   4       52.52       56.33      9.67 o
  -4  16   4       59.64       48.21      9.13 o
  -2  16   4       20.19       16.68      6.19 o
   0  16   4      489.63      599.12     18.33 o
   2  16   4       69.03       85.64      8.74 o
   4  16   4      277.37      297.42     15.21 o
   6  16   4      117.32      101.78     11.70 o
   8  16   4       18.78       21.22     10.63 o
  10  16   4       47.56       36.91     13.21 o
  -9  17   4      168.81      172.16     15.27 o
  -7  17   4       82.97       82.02     11.62 o
  -5  17   4      139.71      140.96     13.73 o
  -3  17   4       50.04       44.58      9.53 o
  -1  17   4       27.56       30.80      7.47 o
   1  17   4      200.01      213.54     13.08 o
   3  17   4      217.58      225.27     14.26 o
   5  17   4      349.18      412.37     20.88 o
   7  17   4      194.19      172.60     22.26 o
  -6  18   4        1.00       -6.61      9.79 o
  -4  18   4      198.83      226.53     18.69 o
  -2  18   4      198.65      232.16     15.32 o
   0  18   4       81.11       81.34     10.28 o
   2  18   4       38.56       52.12      8.30 o
   4  18   4       85.08       94.81     12.45 o
 -23   1   5       17.64       48.91     11.68 o
 -21   1   5      216.91      225.26     18.33 o
 -19   1   5      438.57      407.81     20.65 o
 -17   1   5      447.51      465.70     20.96 o
 -15   1   5      590.35      576.80     22.61 o
 -13   1   5      119.32      105.50     14.90 o
 -11   1   5     1431.53     1551.89     27.60 o
  -9   1   5     1604.85     1547.55     24.51 o
  -7   1   5     1648.27     1598.15     28.41 o
  -5   1   5     9360.64     9663.41    154.65 o
  -3   1   5      285.48      305.59     15.20 o
  -1   1   5      972.59      886.26     16.46 o
   1   1   5     4675.22     4708.65     60.82 o
   3   1   5     4292.08     4184.85     55.18 o
   5   1   5      170.14      152.10      6.39 o
   7   1   5       31.96       33.84      4.15 o
   9   1   5      793.02      812.13     17.15 o
  11   1   5      123.45      148.02      7.39 o
  13   1   5        4.53        6.33      3.26 o
  15   1   5      268.87      249.54      9.42 o
  17   1   5      213.09      220.14     10.21 o
  19   1   5      163.79      160.84     12.40 o
  21   1   5        8.74        3.28      7.61 o
 -22   2   5       66.39       68.06     17.71 o
 -20   2   5       13.73       23.38      8.84 o
 -18   2   5     1227.64     1213.33     37.08 o
 -16   2   5      296.44      323.80     17.00 o
 -14   2   5      631.25      608.77     41.30 o
 -12   2   5       66.68       89.02      7.60 o
 -10   2   5       67.90       80.73      5.38 o
  -8   2   5      227.72      210.57      8.94 o
  -6   2   5      267.84      276.99      9.56 o
  -4   2   5      358.76      343.40     10.71 o
  -2   2   5     1313.38     1329.91     20.06 o
   0   2   5     1464.72     1452.05     25.66 o
   2   2   5      717.61      731.98     16.02 o
   4   2   5      487.54      426.41     14.78 o
   6   2   5      901.90      857.93     23.03 o
   8   2   5     1542.45     1456.59     25.12 o
  10   2   5     1240.01     1263.51     21.02 o
  12   2   5      305.20      299.87      9.36 o
  14   2   5      180.14      196.17      9.07 o
  16   2   5      436.04      441.69     13.05 o
  18   2   5      158.17      169.82      9.20 o
  20   2   5      194.16      203.69     18.06 o
  22   2   5       39.57       35.46     12.97 o
 -23   3   5      195.37      145.81     25.29 o
 -21   3   5      143.94      148.90     24.08 o
 -19   3   5      154.13      168.12     15.22 o
 -17   3   5      923.08      874.31     30.19 o
 -15   3   5      399.06      403.16     18.40 o
 -13   3   5      284.01      281.56     11.08 o
 -11   3   5       26.44       32.83      4.72 o
  -9   3   5      672.88      612.50     12.78 o
  -7   3   5      272.98      246.70      8.47 o
  -5   3   5      934.42      979.22     20.37 o
  -3   3   5     1068.76     1115.23     22.49 o
  -1   3   5      959.24      911.18     16.58 o
   1   3   5      165.04      177.73      8.51 o
   3   3   5      425.83      435.63     11.76 o
   5   3   5     1772.68     1682.01     29.71 o
   7   3   5       87.38       88.68      5.48 o
   9   3   5      980.18      928.36     17.03 o
  11   3   5     3565.41     3381.96     40.76 o
  13   3   5      469.41      456.72     10.91 o
  15   3   5       71.96       72.82      5.97 o
  17   3   5      569.33      586.70     15.95 o
  19   3   5      156.61      154.18     10.56 o
  21   3   5       24.17       30.60     10.43 o
 -22   4   5       55.64       55.88     17.68 o
 -20   4   5       98.92       72.10     17.18 o
 -18   4   5       73.14       66.79     15.79 o
 -16   4   5      365.83      379.41     28.47 o
 -14   4   5        0.96        8.50      4.19 o
 -12   4   5      151.14      162.70      9.26 o
 -10   4   5      195.97      220.56      9.84 o
  -8   4   5      619.62      642.40     12.21 o
  -6   4   5      143.23      168.04      8.45 o
  -4   4   5       45.84       48.11      5.01 o
  -2   4   5      186.61      184.27     10.76 o
   0   4   5      577.14      572.03     11.47 o
   2   4   5      113.75      120.10      5.88 o
   4   4   5     2233.17     2055.01     30.92 o
   6   4   5      632.04      502.44     12.72 o
   8   4   5      374.12      376.35      9.00 o
  10   4   5      653.19      647.71     13.52 o
  12   4   5     5026.76     4948.77     56.59 o
  14   4   5      105.14       97.86      6.60 o
  16   4   5      248.83      260.26     12.36 o
  18   4   5      266.93      272.75     12.50 o
  20   4   5       12.54       18.33      7.86 o
 -21   5   5       59.41       61.55     18.22 o
 -19   5   5       86.64      113.74     20.91 o
 -17   5   5      354.12      412.52     31.51 o
 -15   5   5       10.13        2.93      5.57 o
 -13   5   5      687.65      672.01     21.65 o
 -11   5   5      711.61      740.87     17.86 o
  -9   5   5     2622.29     2565.51     37.35 o
  -7   5   5     2312.27     2527.77     36.04 o
  -5   5   5       36.49       45.87      4.92 o
  -3   5   5     1698.49     1639.10     37.77 o
  -1   5   5     1030.28      888.87     32.75 o
   1   5   5     1004.11      934.76     16.08 o
   3   5   5     1773.37     1646.13     26.15 o
   5   5   5      148.20      148.17      6.18 o
   7   5   5      657.53      670.36     13.21 o
   9   5   5     3116.56     2980.59     34.33 o
  11   5   5     5553.81     5552.04     58.29 o
  13   5   5     1134.81     1122.00     20.32 o
  15   5   5       79.80       73.95      8.37 o
  17   5   5       75.38       77.29      7.74 o
  19   5   5       31.90       22.34      6.38 o
  21   5   5       28.05       16.72      9.77 o
 -22   6   5       42.75       40.23     16.29 o
 -20   6   5       91.85       77.28     18.99 o
 -18   6   5       53.89       30.31     13.25 o
 -16   6   5       29.95       30.61      9.57 o
 -14   6   5      158.88      156.01     19.34 o
 -12   6   5     1408.01     1471.08     35.55 o
 -10   6   5      537.01      526.12     18.75 o
  -8   6   5      312.71      346.57     21.26 o
  -6   6   5      153.89      174.79      8.77 o
  -4   6   5     1269.55     1385.26     28.09 o
  -2   6   5      735.60      759.16     14.85 o
   0   6   5      751.69      709.48     14.35 o
   2   6   5      761.28      722.29     12.32 o
   4   6   5     2176.57     2178.97     29.41 o
   6   6   5     2396.98     2271.41     28.96 o
   8   6   5     4212.55     4069.70     47.14 o
  10   6   5      357.76      366.01      9.02 o
  12   6   5     1801.65     1695.71     28.53 o
  14   6   5      110.68      117.78      8.07 o
  16   6   5      275.08      308.47     12.63 o
  18   6   5        0.62       -5.55      6.27 o
  20   6   5       42.60       42.87      9.86 o
 -21   7   5       51.78       50.05     16.42 o
 -19   7   5        8.96       14.70     12.37 o
 -17   7   5       87.46       87.79     19.05 o
 -15   7   5      109.37      124.93     11.86 o
 -13   7   5      247.60      260.49     16.05 o
 -11   7   5       30.97       30.38      6.69 o
  -9   7   5      451.41      508.02     18.83 o
  -7   7   5     1192.24     1302.41     27.27 o
  -5   7   5      117.16      114.90      6.07 o
  -1   7   5      502.10      507.73     10.96 o
   1   7   5       73.31       91.53      5.84 o
   3   7   5      999.64      941.92     21.97 o
   5   7   5      120.00      130.44      6.38 o
   7   7   5     2455.44     2430.05     31.14 o
   9   7   5     2216.54     2102.46     28.35 o
  11   7   5      670.05      695.24     15.13 o
  13   7   5      173.82      161.45      9.27 o
  15   7   5       11.89       16.18      4.78 o
  17   7   5      331.37      334.91     16.00 o
  19   7   5      330.52      343.08     20.26 o
 -20   8   5        1.58       -7.53     10.20 o
 -18   8   5       44.83       63.85     17.69 o
 -16   8   5       32.73       21.16      9.11 o
 -14   8   5       47.88       38.40      8.17 o
 -12   8   5      300.27      357.37     18.01 o
 -10   8   5       85.14       99.78     10.48 o
  -8   8   5      519.86      505.31     19.29 o
  -6   8   5      456.60      517.50     14.32 o
  -4   8   5      159.36      158.51      7.50 o
  -2   8   5       48.82       59.86      4.97 o
   0   8   5       59.52       52.20      7.61 o
   2   8   5      742.51      650.77     14.84 o
   4   8   5      539.87      480.27     10.90 o
   6   8   5     2064.59     2012.14     28.88 o
   8   8   5     4673.84     4453.57     55.39 o
  10   8   5      179.74      161.12      7.91 o
  12   8   5      320.64      339.01     10.82 o
  14   8   5       93.78      105.77     10.52 o
  16   8   5      158.77      179.48     12.73 o
  18   8   5       22.05       14.57      7.13 o
 -19   9   5      151.04      155.94     24.77 o
 -17   9   5      103.45       99.59     12.26 o
 -15   9   5      299.66      317.23     19.11 o
 -13   9   5      324.52      322.74     17.96 o
 -11   9   5      358.69      386.19     18.32 o
  -9   9   5      301.10      263.21     11.96 o
  -7   9   5      105.92       93.51      9.25 o
  -5   9   5       17.78       12.72      3.48 o
  -3   9   5     1080.49      992.25     19.67 o
  -1   9   5       84.77       76.97      6.03 o
   1   9   5      652.57      605.89     16.07 o
   3   9   5      347.80      286.16     10.09 o
   5   9   5      704.60      697.73     23.02 o
   7   9   5     2276.24     2165.19     31.20 o
   9   9   5      173.75      161.50      7.95 o
  11   9   5       93.39       91.69      7.19 o
  13   9   5      162.18      175.25      9.94 o
  15   9   5       70.56       77.32      7.67 o
  17   9   5      134.79      152.96     15.07 o
  19   9   5       40.36       34.60      9.85 o
 -18  10   5      117.63       65.92     14.95 o
 -16  10   5      125.71      148.39     14.52 o
 -14  10   5      385.58      414.70     21.08 o
 -12  10   5       50.39       43.09      6.75 o
 -10  10   5        5.13        2.29      4.42 o
  -8  10   5       68.84       54.48      6.56 o
  -6  10   5      917.25      877.75     19.20 o
  -4  10   5      229.43      211.85      9.36 o
  -2  10   5      391.23      373.28     11.61 o
   0  10   5      240.64      217.77     11.61 o
   2  10   5       89.19       81.60      7.11 o
   4  10   5     1226.58     1030.03     21.10 o
   6  10   5      163.60      154.33      8.84 o
   8  10   5       11.16       13.10      4.20 o
  10  10   5       30.80       31.40      5.71 o
  12  10   5      411.72      421.53     13.76 o
  14  10   5        2.98       -0.48      4.58 o
  16  10   5      125.58      136.30     11.92 o
  18  10   5       37.02       28.64     10.20 o
 -17  11   5      145.91      124.62     13.55 o
 -15  11   5      289.01      282.53     14.87 o
 -13  11   5       45.03       47.33      7.59 o
 -11  11   5       44.88       37.79      6.71 o
  -9  11   5      392.48      368.22     14.35 o
  -7  11   5      353.47      364.62     15.02 o
  -5  11   5       82.98       83.21      7.70 o
  -3  11   5        6.05       10.49      3.98 o
  -1  11   5     1376.19     1305.14     25.38 o
   1  11   5      110.27       86.98      7.62 o
   3  11   5      185.16      130.40      9.15 o
   5  11   5      224.07      158.18      9.20 o
   7  11   5      137.71      142.27     10.45 o
   9  11   5      132.18      125.96      9.85 o
  11  11   5       87.53       97.68      9.16 o
  13  11   5       77.53       78.76      8.84 o
  15  11   5      141.45      125.38     18.51 o
  17  11   5       14.30        2.92     11.30 o
 -16  12   5      154.90      166.99     13.05 o
 -14  12   5      290.65      302.72     15.50 o
 -12  12   5      477.86      504.59     18.28 o
 -10  12   5      942.34      919.08     28.21 o
  -8  12   5      401.36      407.07     15.60 o
  -6  12   5       77.88       74.14      7.89 o
  -4  12   5      814.70      716.17     20.26 o
  -2  12   5     1484.55     1483.60     28.28 o
   0  12   5      588.57      567.68     15.92 o
   2  12   5        7.03        7.20      4.41 o
   4  12   5      539.25      428.39     15.65 o
   6  12   5      407.86      369.36     13.35 o
   8  12   5       70.63       67.44      8.30 o
  10  12   5       47.23       46.02      8.32 o
  12  12   5      397.05      482.04     20.93 o
  14  12   5       15.35       24.04     11.91 o
  16  12   5      109.13      121.79     21.63 o
 -15  13   5      186.91      188.96     16.88 o
 -13  13   5       14.18        6.34      8.34 o
 -11  13   5        1.59       -4.34      5.67 o
  -9  13   5       36.07       18.88      6.23 o
  -7  13   5       82.50       76.31      8.45 o
  -5  13   5     1020.66      927.49     35.37 o
  -3  13   5      329.56      374.09     15.05 o
  -1  13   5      310.41      300.19     13.00 o
   1  13   5       51.05       35.64      6.24 o
   3  13   5       46.07       49.39      6.81 o
   5  13   5      180.31      162.68     11.11 o
   7  13   5      142.41      156.74     11.23 o
   9  13   5      246.28      249.79     18.04 o
  11  13   5      231.70      239.54     16.47 o
  13  13   5       20.87       28.30     12.37 o
  15  13   5      263.55      259.20     27.00 o
 -14  14   5      158.00      139.01     15.07 o
 -12  14   5        6.25       12.08      6.70 o
 -10  14   5      372.06      381.92     17.47 o
  -8  14   5       49.65       51.75      8.01 o
  -6  14   5      121.59      120.45     13.07 o
  -4  14   5      110.98      135.14      9.62 o
  -2  14   5       38.22       41.10      6.41 o
   0  14   5       12.32       10.52      4.91 o
   2  14   5      478.66      461.26     16.53 o
   4  14   5      209.46      177.50     11.72 o
   6  14   5        5.75        5.30      5.30 o
   8  14   5       27.76       25.65      7.90 o
  10  14   5      414.31      473.87     25.69 o
  12  14   5       55.26       59.51     17.33 o
 -13  15   5        7.86        8.87     10.31 o
 -11  15   5       14.04        3.42      6.31 o
  -9  15   5      147.43      131.40     14.00 o
  -7  15   5       99.28       74.26      8.99 o
  -5  15   5       84.91      107.28     10.07 o
  -3  15   5      275.47      243.53     14.51 o
  -1  15   5      322.45      338.74     14.79 o
   1  15   5      103.83       93.48     10.37 o
   3  15   5       19.33       19.40      6.07 o
   5  15   5       21.03       39.81      8.74 o
   7  15   5      121.59      110.18     12.09 o
   9  15   5      377.74      467.63     24.22 o
  11  15   5       15.14       10.76     11.75 o
 -10  16   5      113.64      108.03     13.22 o
  -8  16   5       35.91       35.93     10.12 o
  -6  16   5      103.51       98.15     12.06 o
  -4  16   5      127.95      135.74     16.07 o
  -2  16   5        3.84       10.66      8.41 o
   0  16   5       19.76       13.68      5.86 o
   2  16   5      189.93      208.43     18.55 o
   4  16   5       98.54      125.01     11.25 o
   6  16   5      129.89      127.58     13.30 o
   8  16   5      206.45      221.90     16.89 o
  -7  17   5       70.51       64.71     11.40 o
  -5  17   5      191.02      191.22     21.07 o
  -3  17   5        3.53        3.13      7.42 o
  -1  17   5      256.34      310.34     16.66 o
   1  17   5       79.39       94.71     14.54 o
   3  17   5      471.43      544.53     20.17 o
   5  17   5      103.11      115.31     20.71 o
 -22   0   6      736.17      778.00     44.72 o
 -20   0   6      349.98      297.90     30.00 o
 -18   0   6       19.54       28.44     11.83 o
 -16   0   6      802.78      896.77     43.61 o
 -14   0   6      303.26      306.11     23.69 o
 -12   0   6     1052.77     1145.74     33.16 o
 -10   0   6     3043.73     3046.06     56.37 o
  -8   0   6     1662.00     1803.42     46.77 o
  -6   0   6      577.11      528.13     27.75 o
  -4   0   6     7379.40     7378.36    213.68 o
  -2   0   6     4152.99     3810.78     82.05 o
   0   0   6     1120.36     1176.78     35.55 o
   2   0   6      474.43      529.23     19.71 o
   4   0   6     5009.89     4926.77    102.60 o
   6   0   6       15.90        7.43      5.84 o
   8   0   6      358.57      382.62     14.98 o
  10   0   6     1219.63     1194.52     36.98 o
  12   0   6      887.71      796.44     23.95 o
  14   0   6      410.58      309.26     16.28 o
  16   0   6       10.86        3.73      6.17 o
  18   0   6        5.62        9.94      6.51 o
  20   0   6       53.81       60.07     10.38 o
 -21   1   6       10.15       17.49      9.03 o
 -19   1   6      213.67      200.23     18.11 o
 -17   1   6      150.61      150.60     14.44 o
 -15   1   6       79.37       62.16     11.70 o
 -13   1   6       55.76       62.11      9.37 o
 -11   1   6       45.30       44.55      4.94 o
  -9   1   6      450.09      478.10     11.29 o
  -7   1   6     1840.21     1805.29     38.65 o
  -5   1   6      379.87      394.91     15.04 o
  -3   1   6     1275.18     1347.43     39.27 o
  -1   1   6       51.89       48.85      4.70 o
   1   1   6      388.76      350.47     11.15 o
   3   1   6      890.40      560.22     42.15 o
   5   1   6     2285.93     2197.42     34.09 o
   7   1   6      407.09      378.87     10.37 o
   9   1   6      583.66      538.45     12.89 o
  11   1   6      479.40      466.03     12.63 o
  13   1   6      162.14      141.90      8.19 o
  15   1   6      122.53      117.61      7.82 o
  17   1   6       68.69       71.10      6.19 o
  19   1   6       50.99       58.40      8.65 o
  21   1   6       74.55       90.23     13.89 o
 -22   2   6      455.38      454.63     35.43 o
 -20   2   6       60.44       47.34     15.47 o
 -18   2   6      138.04      134.90     14.25 o
 -16   2   6       37.80       40.21      9.05 o
 -14   2   6       49.16       35.94      8.15 o
 -12   2   6       38.51       40.71      6.40 o
 -10   2   6     1155.48     1132.95     20.74 o
  -8   2   6      312.84      289.77      9.43 o
  -6   2   6      263.98      260.45     10.86 o
  -4   2   6     2306.17     2411.79     41.46 o
  -2   2   6      893.29      843.49     15.58 o
   0   2   6      285.80      268.16      9.73 o
   2   2   6       77.64       89.92      6.65 o
   6   2   6      826.24      780.98     21.73 o
   8   2   6      317.07      294.36     10.85 o
  10   2   6      231.51      245.82     10.35 o
  12   2   6       53.88       51.84      5.24 o
  14   2   6      453.28      377.72     11.41 o
  16   2   6        1.99        3.23      3.70 o
  18   2   6       94.79       90.00      7.39 o
  20   2   6      184.16      177.67     13.34 o
 -21   3   6      496.11      448.14     35.03 o
 -19   3   6      138.01      102.61     20.72 o
 -17   3   6       86.60      128.79     21.42 o
 -15   3   6       54.82       53.27      9.69 o
 -13   3   6       78.99       74.71      7.95 o
 -11   3   6      153.33      163.09     13.91 o
  -9   3   6      206.22      213.02     11.38 o
  -7   3   6      298.68      315.77     20.41 o
  -5   3   6      972.70     1023.53     24.03 o
  -3   3   6      600.62      592.37     16.07 o
  -1   3   6       86.20       75.48      6.01 o
   1   3   6      907.69      794.79     25.00 o
   7   3   6     2424.23     2243.02     32.38 o
   9   3   6      315.89      313.16      9.97 o
  11   3   6       63.91       56.82      4.78 o
  13   3   6      251.47      223.42     11.98 o
  15   3   6       80.58       75.69      7.74 o
  17   3   6       21.94       22.54      5.77 o
  19   3   6       83.36       75.67      7.39 o
 -22   4   6      242.05      238.64     31.52 o
 -20   4   6      107.73       50.75     16.03 o
 -18   4   6        3.38        5.89     12.14 o
 -16   4   6       88.06       92.26     17.86 o
 -14   4   6      148.55      140.56     13.89 o
 -12   4   6      206.67      211.18     13.36 o
 -10   4   6      336.89      323.49     23.09 o
  -8   4   6     1148.70     1163.01     22.86 o
  -6   4   6      148.70      166.89     10.01 o
  -4   4   6      532.86      529.22     15.12 o
  -2   4   6     1037.24      970.37     23.25 o
   0   4   6       53.12       35.52     10.83 o
   2   4   6      237.36      214.67      8.98 o
   4   4   6      217.12      176.69     11.38 o
   6   4   6    10494.33     9840.93    122.23 o
   8   4   6     1106.99     1121.57     20.30 o
  10   4   6      280.61      275.61      9.23 o
  12   4   6      385.16      375.49     10.46 o
  14   4   6      194.79      185.79      9.21 o
  16   4   6       45.25       41.05      6.06 o
  18   4   6        9.04        9.71      5.54 o
  20   4   6       24.80       14.11      6.47 o
 -21   5   6       21.17       23.06     14.54 o
 -19   5   6       16.04       30.54     14.77 o
 -17   5   6      146.21      152.52     23.04 o
 -15   5   6       24.96       17.75      7.19 o
 -13   5   6      180.92      188.11     13.75 o
 -11   5   6      347.83      360.52     16.31 o
  -9   5   6      428.08      459.09     16.79 o
  -7   5   6       31.78       31.24      5.61 o
  -5   5   6      174.70      156.62     10.32 o
  -3   5   6      677.55      641.43     17.08 o
   1   5   6     1761.32     1614.19     24.82 o
   3   5   6     1749.29     1693.14     27.93 o
   5   5   6     1317.13     1240.09     21.07 o
   7   5   6     6160.25     5715.55     63.71 o
   9   5   6        6.77        4.30      2.60 o
  11   5   6      504.97      466.51     11.72 o
  13   5   6      142.33      126.92      7.73 o
  15   5   6       41.88       32.20      6.70 o
  17   5   6       43.78       36.05      6.26 o
  19   5   6       32.70       25.92      6.86 o
 -20   6   6       13.92       16.47     13.27 o
 -18   6   6      210.15      182.85     26.40 o
 -16   6   6      295.33      255.92     28.87 o
 -14   6   6     1036.88     1094.93     31.04 o
 -12   6   6      640.93      634.43     22.17 o
 -10   6   6       21.25       14.43      6.58 o
  -8   6   6      412.50      441.97     14.88 o
  -6   6   6      121.81      123.10      9.38 o
  -4   6   6      100.13       77.44      7.80 o
  -2   6   6     1540.65     1530.37     32.78 o
   0   6   6      226.49      205.10      8.19 o
   2   6   6     3640.49     3502.70     45.53 o
   4   6   6     5016.75     4625.11     52.63 o
   6   6   6     3757.85     3701.77     44.09 o
   8   6   6     1839.62     1684.52     24.47 o
  10   6   6      120.03       94.60      5.77 o
  12   6   6      117.48      114.34      7.37 o
  14   6   6      184.25      190.23     10.48 o
  16   6   6      112.57      115.86      8.89 o
  18   6   6       23.90       17.21      6.17 o
 -19   7   6       68.73       71.99     19.85 o
 -17   7   6      305.49      353.39     35.06 o
 -15   7   6      121.80      112.72     13.53 o
 -13   7   6       44.07       33.36      8.61 o
 -11   7   6       57.85       53.32     11.53 o
  -9   7   6      271.42      293.42     15.82 o
  -7   7   6      144.98      130.96     11.38 o
  -5   7   6      265.15      230.67     12.36 o
  -3   7   6      382.74      424.49     15.80 o
  -1   7   6     1253.48     1225.25     24.19 o
   1   7   6     2068.35     1895.68     27.12 o
   3   7   6    10561.65     9996.03    104.50 o
   5   7   6      432.15      409.26     12.96 o
   7   7   6     1538.02     1487.59     22.47 o
   9   7   6       94.55       89.89      5.96 o
  11   7   6       88.80       84.75      5.77 o
  13   7   6       58.25       62.14      5.94 o
  15   7   6        3.22       -0.16      4.25 o
  17   7   6      548.63      628.86     18.13 o
  19   7   6       89.72       86.23     16.25 o
 -20   8   6       79.37       76.28     20.61 o
 -18   8   6      202.49      176.00     26.57 o
 -16   8   6      298.23      300.85     19.12 o
 -14   8   6       15.03       10.42      7.08 o
 -12   8   6      254.15      212.98     15.46 o
 -10   8   6      407.97      394.09     19.56 o
  -8   8   6       81.87       65.52      9.03 o
  -6   8   6       58.82       47.66     10.10 o
  -4   8   6      159.37      152.54     12.90 o
  -2   8   6      129.86      149.30      9.83 o
   0   8   6      525.18      476.13     18.30 o
   2   8   6     1930.98     1851.39     30.81 o
   4   8   6      643.64      642.23     15.64 o
   6   8   6      139.31      148.08      7.52 o
   8   8   6       26.07       19.67      3.94 o
  10   8   6      225.27      218.12     10.35 o
  12   8   6      695.13      686.07     16.21 o
  14   8   6      157.93      155.48      9.91 o
  16   8   6      335.59      341.61     14.17 o
  18   8   6       16.29       14.67      7.46 o
 -19   9   6       77.07      117.49     22.97 o
 -17   9   6      131.83      120.77     23.84 o
 -15   9   6       48.42       59.31     10.26 o
 -13   9   6        7.35       -3.02      5.96 o
 -11   9   6       65.02       63.04     21.91 o
  -9   9   6      344.65      336.89     18.19 o
  -7   9   6      235.27      245.02     13.67 o
  -5   9   6       21.74       15.29      4.41 o
  -3   9   6      287.75      307.78     11.84 o
  -1   9   6     1875.07     1721.46     40.10 o
   1   9   6      603.18      597.86     16.55 o
   3   9   6      732.86      662.26     16.13 o
   5   9   6      226.97      210.97     11.66 o
   7   9   6      114.88      116.70      8.04 o
   9   9   6       60.14       57.10      5.48 o
  11   9   6      443.96      432.00     18.92 o
  13   9   6       35.71       36.49      6.09 o
  15   9   6       49.73       41.64      6.85 o
  17   9   6      314.46      320.51     18.53 o
 -18  10   6      118.38       90.56     20.51 o
 -16  10   6      119.10       92.99     12.68 o
 -14  10   6      546.82      517.57     30.08 o
 -12  10   6        4.44        5.40      6.69 o
 -10  10   6       56.61       49.92      9.14 o
  -8  10   6      428.21      398.92     19.38 o
  -6  10   6      500.02      493.58     15.98 o
  -4  10   6       55.22       45.70      5.46 o
  -2  10   6      816.70      771.38     19.48 o
   0  10   6      162.72      184.66     10.58 o
   2  10   6      390.46      345.09     12.81 o
   4  10   6      211.11      226.90     10.51 o
   6  10   6       41.71       31.52      5.24 o
   8  10   6      345.79      319.94     13.08 o
  10  10   6      198.55      189.65     12.12 o
  12  10   6       17.73       10.89      5.88 o
  14  10   6       56.78       64.00     14.56 o
  16  10   6      108.20      110.85      9.74 o
 -17  11   6      197.89      196.79     17.89 o
 -15  11   6       41.53       45.57     10.68 o
 -13  11   6       35.21       21.80      8.47 o
 -11  11   6      277.54      291.88     19.31 o
  -9  11   6      503.40      472.40     17.02 o
  -7  11   6      591.25      566.40     17.96 o
  -5  11   6      600.35      589.64     18.17 o
  -3  11   6       90.32       89.99      8.70 o
  -1  11   6      541.10      496.66     15.81 o
   1  11   6       25.72       22.67      5.30 o
   3  11   6      221.23      203.36     11.76 o
   5  11   6       12.12        6.92      4.23 o
   7  11   6       99.58       92.62      7.93 o
   9  11   6        4.74        5.29      4.65 o
  11  11   6       67.47       77.12      9.08 o
  13  11   6       91.68      100.91     10.32 o
  15  11   6      286.56      337.43     19.57 o
 -16  12   6        8.77        8.56      9.54 o
 -14  12   6       50.64       51.95      9.96 o
 -12  12   6       86.20       79.42      9.50 o
 -10  12   6      262.00      257.46     16.24 o
  -8  12   6      105.78       86.57      9.20 o
  -6  12   6      158.74      138.44     10.55 o
  -4  12   6        5.46        7.37      4.96 o
  -2  12   6       99.65       80.81     10.31 o
   0  12   6      550.86      498.38     20.40 o
   2  12   6        2.76       -2.21      4.13 o
   4  12   6      298.10      269.75     13.34 o
   6  12   6       35.71       34.73      6.10 o
   8  12   6       75.79       61.43      7.19 o
  10  12   6       39.13       30.48      7.11 o
  12  12   6        6.32       10.28      7.37 o
  14  12   6       23.58       36.33     13.48 o
 -15  13   6      394.73      446.93     32.34 o
 -13  13   6       58.67       56.12      9.19 o
 -11  13   6      103.49       94.02     10.19 o
  -9  13   6      180.13      167.22     12.28 o
  -7  13   6       93.04       91.91     10.62 o
  -5  13   6      124.48      109.56      8.88 o
  -3  13   6      148.29      130.06     10.53 o
  -1  13   6      573.92      538.43     17.79 o
   1  13   6      318.81      323.25     15.17 o
   3  13   6       66.74       60.86      7.76 o
   5  13   6       25.23       23.88      6.41 o
   7  13   6       67.63       81.65      8.17 o
   9  13   6        6.97        7.54      6.45 o
  11  13   6      316.85      373.49     20.14 o
  13  13   6       95.28      109.22     12.85 o
 -12  14   6       10.01        2.62      6.81 o
 -10  14   6       33.69       23.15      7.41 o
  -8  14   6       35.09       33.28      7.50 o
  -6  14   6      367.88      340.61     16.31 o
  -4  14   6       46.12       43.73      6.92 o
  -2  14   6      122.39      105.32     10.92 o
   0  14   6       25.07       16.40      6.75 o
   2  14   6       46.80       60.34      8.04 o
   4  14   6      356.94      347.82     16.32 o
   6  14   6       11.80        3.85      5.77 o
   8  14   6      234.85      257.13     18.73 o
  10  14   6      754.86      926.50     30.92 o
  12  14   6      100.55      111.08     13.10 o
 -11  15   6       58.60       50.68      9.32 o
  -9  15   6      144.18      155.08     12.88 o
  -7  15   6        6.48       15.73      6.79 o
  -5  15   6       23.37       30.06      7.56 o
  -3  15   6       15.78       20.33      5.85 o
  -1  15   6       33.31       32.47      8.17 o
   1  15   6        7.63        9.67      5.94 o
   3  15   6      113.51      123.45     21.96 o
   5  15   6      286.53      320.60     16.13 o
   7  15   6        6.04        2.09      8.11 o
   9  15   6      125.71      109.85     14.71 o
  -8  16   6       58.27       49.28      9.34 o
  -6  16   6      567.68      609.73     45.94 o
  -4  16   6      125.43      120.68     13.26 o
  -2  16   6       45.08       45.69      9.14 o
   0  16   6       71.20       65.28     16.23 o
   2  16   6      203.16      219.87     14.54 o
   4  16   6       25.94       32.96      8.12 o
   6  16   6        8.73       19.57      8.41 o
  -3  17   6       90.07       92.42     34.71 o
  -1  17   6     1080.25     1299.20     37.52 o
   1  17   6      214.54      247.89     17.85 o
   3  17   6      159.02      193.20     15.91 o
 -21   1   7      164.05      167.90     24.80 o
 -19   1   7       34.34       30.46      9.65 o
 -17   1   7       68.15       87.13     25.94 o
 -15   1   7      629.23      643.43     32.15 o
 -13   1   7      106.54      110.69     12.55 o
 -11   1   7      388.64      407.73     12.23 o
  -9   1   7     1688.78     1713.81     26.82 o
  -7   1   7     1053.09     1024.11     27.75 o
  -5   1   7      314.55      289.87     13.80 o
  -3   1   7      581.81      613.24     37.79 o
  -1   1   7     1501.84     1547.56     27.08 o
   1   1   7      374.90      337.95     21.43 o
   3   1   7       51.83       51.64      4.88 o
   5   1   7      174.59      182.27     11.21 o
   7   1   7      308.56      264.81     10.43 o
   9   1   7      895.12      654.02     15.43 o
  11   1   7       51.33       39.99      5.21 o
  13   1   7       65.98       68.77      6.62 o
  15   1   7      183.27      174.82      9.39 o
  17   1   7       62.27       61.40      6.12 o
  19   1   7       54.00       42.70      7.73 o
 -20   2   7       35.80       36.30     15.90 o
 -18   2   7       11.30       14.89     12.74 o
 -16   2   7      107.59      125.94     14.25 o
 -14   2   7       87.62       74.91     10.71 o
 -12   2   7      163.37      170.58     11.80 o
 -10   2   7      252.95      282.42     12.46 o
  -8   2   7     1187.29     1249.59     26.80 o
  -6   2   7       64.99       79.28     10.53 o
  -4   2   7      808.91      762.46     19.86 o
  -2   2   7      644.88      619.70     13.90 o
   0   2   7      531.13      508.78     17.12 o
   2   2   7      175.38      182.17     14.20 o
   4   2   7      236.22      192.24      8.91 o
   6   2   7      425.23      359.20     12.87 o
   8   2   7      387.54      251.65     10.39 o
  10   2   7      146.76      116.54      7.67 o
  12   2   7      141.02      143.46      8.74 o
  14   2   7      193.48      185.86      9.08 o
  16   2   7      299.50      300.72     15.75 o
  18   2   7      134.37      142.23      9.66 o
 -21   3   7       40.89       62.99     18.10 o
 -19   3   7       12.89       38.26     15.54 o
 -17   3   7      114.48      119.50     20.69 o
 -15   3   7      157.60      162.92     23.42 o
 -13   3   7      189.77      188.41     12.67 o
 -11   3   7      123.73      131.07     10.43 o
  -9   3   7      561.04      586.02     19.93 o
  -7   3   7      238.92      256.40     12.10 o
  -5   3   7      443.19      447.71     19.07 o
  -3   3   7      597.71      566.07     16.75 o
  -1   3   7      306.38      301.01      9.85 o
   1   3   7     3974.63     3589.65     47.14 o
   3   3   7      293.58      279.81     10.54 o
   5   3   7      106.14       94.32      6.99 o
   7   3   7      313.87      252.71      9.87 o
   9   3   7      487.11      376.37     12.87 o
  11   3   7      210.44      220.61     11.77 o
  13   3   7       64.01       48.41      5.85 o
  15   3   7      126.73      121.73      8.22 o
  17   3   7      109.19      102.17      9.55 o
  19   3   7       45.12       43.47      6.64 o
 -20   4   7        1.38       -7.25     12.71 o
 -18   4   7       47.63       15.52     13.08 o
 -16   4   7       84.37      104.11     20.59 o
 -14   4   7      222.20      243.66     18.73 o
 -12   4   7       60.65       67.68     10.99 o
 -10   4   7      147.03      158.95     11.36 o
  -8   4   7      796.68      758.38     21.67 o
  -6   4   7      825.72      861.56     21.35 o
  -4   4   7      528.42      485.27     15.46 o
  -2   4   7      207.96      195.12      9.55 o
   0   4   7     2038.28     1958.60     29.61 o
   2   4   7     3358.64     3088.63     42.08 o
   4   4   7      107.04       92.00      6.45 o
   6   4   7      457.77      383.09     11.29 o
   8   4   7       35.04       38.07      5.80 o
  10   4   7      305.40      293.38      9.85 o
  12   4   7      136.34      136.56      7.73 o
  14   4   7        1.63        1.43      3.83 o
  16   4   7      265.79      254.59     15.43 o
  18   4   7      190.90      185.37     20.53 o
 -19   5   7      288.89      298.56     33.92 o
 -17   5   7      265.46      278.88     32.04 o
 -15   5   7      164.01      154.49     23.88 o
 -13   5   7      104.77      127.77     21.72 o
 -11   5   7       34.09       24.01      8.26 o
  -9   5   7       83.26       73.82      9.14 o
  -7   5   7     1315.82     1329.29     31.76 o
  -5   5   7        5.10        9.81      4.77 o
  -3   5   7     2791.32     2668.36     47.31 o
  -1   5   7     2057.65     1937.25     29.44 o
   1   5   7     7708.67     7421.23     87.68 o
   3   5   7     2874.96     2684.76     37.98 o
   5   5   7      474.58      477.39     12.65 o
   7   5   7       98.86       79.91      6.43 o
   9   5   7        6.72        3.05      2.86 o
  11   5   7      142.27      152.08      7.52 o
  13   5   7       26.51       27.92      4.83 o
  15   5   7      210.77      222.79     10.89 o
  17   5   7      188.99      184.40     11.46 o
  19   5   7       87.73       76.24     19.48 o
 -20   6   7       63.93       64.03     18.39 o
 -18   6   7       45.95       71.32     19.01 o
 -16   6   7       49.42       41.01     15.67 o
 -14   6   7      260.37      234.14     19.64 o
 -12   6   7      103.26       94.30     13.43 o
 -10   6   7       50.31       53.96     10.12 o
  -8   6   7      165.60      187.63     23.51 o
  -6   6   7       66.23       47.22     12.49 o
  -4   6   7      965.23      911.04     25.51 o
  -2   6   7    10050.81     9793.26    141.18 o
   0   6   7      875.98      810.78     16.73 o
   2   6   7     5102.26     4889.96     61.57 o
   4   6   7      357.74      365.99     11.08 o
   6   6   7      148.76      141.58      7.20 o
   8   6   7        7.07        5.75      3.08 o
  10   6   7      140.12      153.85     10.04 o
  12   6   7      211.81      198.44      9.92 o
  14   6   7      144.53      150.29      9.22 o
  16   6   7       27.12       23.22      6.13 o
  18   6   7      131.87      110.25     16.13 o
 -19   7   7       32.71       49.92     17.84 o
 -17   7   7       82.50       50.11     17.23 o
 -15   7   7      188.45      193.45     20.32 o
 -13   7   7      215.75      210.97     18.93 o
 -11   7   7       25.96       32.27      9.34 o
  -9   7   7       29.63       21.89     11.19 o
  -7   7   7       26.82       19.82      7.73 o
  -5   7   7      629.00      609.55     26.33 o
  -3   7   7      483.55      473.29     17.87 o
  -1   7   7     1926.39     1912.01     43.17 o
   1   7   7     1641.40     1633.59     26.44 o
   3   7   7      832.69      848.19     20.57 o
   5   7   7      412.89      374.32     13.03 o
   7   7   7      314.52      317.70     10.21 o
   9   7   7      212.90      214.67      9.31 o
  11   7   7      693.23      701.83     14.50 o
  13   7   7       89.20       87.03      7.43 o
  15   7   7       67.47       64.10      7.57 o
  17   7   7      301.19      309.39     14.45 o
 -18   8   7        7.54       24.22     14.51 o
 -16   8   7       75.59       60.49     13.59 o
 -14   8   7       48.12       36.03      9.24 o
 -12   8   7       53.19       47.57     13.97 o
 -10   8   7       94.73       93.93     12.85 o
  -8   8   7       18.61       12.99     11.40 o
  -6   8   7      387.16      375.85     33.31 o
  -4   8   7     1360.08     1258.63     32.31 o
  -2   8   7     2586.78     2581.61     54.12 o
   0   8   7      647.25      605.92     19.27 o
   2   8   7      540.91      534.97     16.04 o
   4   8   7       25.51       26.67      6.71 o
   6   8   7       13.63       13.03      4.34 o
   8   8   7        9.15        9.86      3.87 o
  10   8   7      168.19      165.36     10.63 o
  12   8   7      647.78      688.84     17.01 o
  14   8   7       26.65       16.15      5.79 o
  16   8   7      306.82      342.66     14.73 o
 -17   9   7      104.32       97.68     22.13 o
 -15   9   7       41.13       27.29      9.05 o
 -13   9   7      203.50      188.73     20.14 o
 -11   9   7      131.27      139.98     14.90 o
  -9   9   7      174.62      165.46     23.52 o
  -7   9   7      589.80      608.91     27.11 o
  -5   9   7     1006.93      976.93     35.89 o
  -3   9   7      785.46      822.97     25.58 o
  -1   9   7       25.01       18.76      5.13 o
   1   9   7      293.98      298.98     12.81 o
   3   9   7      128.50      135.50      9.00 o
   5   9   7       27.70       26.58      5.13 o
   7   9   7       17.42       16.14      4.73 o
   9   9   7       83.94      100.43      8.43 o
  11   9   7        5.90        8.87      4.91 o
  13   9   7       52.53       47.63      8.14 o
  15   9   7       94.10       98.56      9.07 o
 -16  10   7       49.35       44.90     11.10 o
 -14  10   7      311.49      329.43     21.61 o
 -12  10   7      403.41      394.28     21.88 o
 -10  10   7       40.78       39.88     11.53 o
  -8  10   7      167.22      142.66     16.37 o
  -6  10   7      304.95      296.79     40.92 o
  -4  10   7        8.93        8.39      7.00 o
  -2  10   7      124.32      132.44     10.44 o
   0  10   7      220.95      228.12     14.11 o
   2  10   7       71.07       71.14      7.59 o
   4  10   7       40.89       36.27      6.43 o
   6  10   7      158.21      169.20     12.09 o
   8  10   7      451.70      462.99     19.09 o
  10  10   7       31.73       25.26      6.52 o
  12  10   7      245.02      271.42     15.64 o
  14  10   7      102.17      118.38     15.57 o
 -15  11   7       19.38       13.78      9.59 o
 -13  11   7      203.46      191.92     17.51 o
 -11  11   7       62.31       72.95     11.43 o
  -9  11   7       63.24       41.35      9.77 o
  -7  11   7      295.73      308.88     23.55 o
  -5  11   7      396.32      388.50     27.28 o
  -3  11   7       22.29       19.71      5.59 o
  -1  11   7        5.49       -1.80      4.18 o
   1  11   7      251.21      237.34     12.59 o
   3  11   7      982.01     1063.04     33.51 o
   5  11   7      525.91      521.10     15.95 o
   7  11   7      172.42      169.52     10.76 o
   9  11   7       27.42       22.58      6.44 o
  11  11   7       11.15        7.43      5.99 o
  13  11   7      105.52      130.89     11.77 o
 -14  12   7      314.72      297.83     21.70 o
 -12  12   7       84.74       56.66     11.88 o
 -10  12   7      944.84     1055.50     34.75 o
  -8  12   7        2.57        4.73      7.50 o
  -6  12   7      508.97      432.53     18.85 o
  -4  12   7       83.66       79.41      9.77 o
  -2  12   7      116.06      124.44      9.76 o
   0  12   7       56.33       39.34      6.73 o
   2  12   7       48.67       37.49      6.85 o
   4  12   7       34.06       31.69      6.49 o
   6  12   7      496.26      601.59     17.92 o
   8  12   7      251.51      294.45     13.87 o
  10  12   7      270.05      291.29     15.61 o
  12  12   7      150.67      159.61     15.11 o
 -13  13   7       13.61        4.85      9.63 o
 -11  13   7      159.72      145.58     16.01 o
  -9  13   7       74.35       81.41      9.72 o
  -7  13   7       17.22       20.04      7.03 o
  -5  13   7      104.90       64.49     11.19 o
  -3  13   7       14.71        7.44      6.41 o
  -1  13   7      321.06      353.82     25.70 o
   1  13   7        1.51       -0.89      6.95 o
   3  13   7      326.21      371.16     20.11 o
   5  13   7        5.94       13.67      6.12 o
   7  13   7        8.94       10.39      5.54 o
   9  13   7      106.61      131.08     14.32 o
  11  13   7      163.67      158.40     15.13 o
 -10  14   7       70.29       69.17      9.95 o
  -8  14   7       10.08       10.59      6.83 o
  -6  14   7      133.74      104.56     12.65 o
  -4  14   7       86.25       46.85     10.12 o
  -2  14   7        1.04        0.81      6.30 o
   0  14   7      100.74       89.79     13.35 o
   2  14   7       21.95       18.03      6.63 o
   4  14   7       47.03       58.21      8.55 o
   6  14   7       59.65       61.76      8.91 o
   8  14   7        2.60        2.07      7.64 o
  10  14   7        7.74       11.28     11.59 o
  -9  15   7      245.97      254.64     19.12 o
  -7  15   7      231.84      216.64     14.99 o
  -5  15   7       86.48       57.78      9.95 o
  -3  15   7       97.50       92.47     11.40 o
  -1  15   7      130.82      134.32     13.25 o
   1  15   7       28.63       29.57      7.65 o
   3  15   7       71.29       88.43      9.87 o
   5  15   7     1424.85     1685.21     40.99 o
   7  15   7      270.61      302.03     18.97 o
  -4  16   7      117.96      125.19     17.25 o
  -2  16   7      111.77      115.05     15.28 o
   0  16   7      196.34      208.24     24.04 o
   2  16   7      114.08      103.06     11.16 o
 -20   0   8      143.43      149.16     24.06 o
 -18   0   8      143.91      155.45     23.13 o
 -16   0   8      562.61      515.20     34.63 o
 -14   0   8      544.06      579.09     35.98 o
 -12   0   8      959.63     1019.05     48.47 o
 -10   0   8      590.59      558.91     20.09 o
  -8   0   8      277.76      281.53     20.36 o
  -6   0   8      515.45      536.43     24.69 o
  -4   0   8      304.46      299.11     31.21 o
  -2   0   8      275.26      264.91     14.56 o
   0   0   8       58.21       70.36      9.49 o
   2   0   8     2045.32     1982.04     43.87 o
   4   0   8     2026.90     1560.54     37.49 o
   6   0   8       74.34       31.39      6.64 o
   8   0   8      269.76      244.51     15.80 o
  10   0   8      606.76      582.80     22.10 o
  12   0   8       93.98       96.55     21.70 o
  14   0   8      201.34      174.75     15.14 o
  16   0   8      223.93      228.93     18.65 o
  18   0   8      213.68      249.80     16.82 o
 -19   1   8       46.27       36.37     15.71 o
 -17   1   8       20.19       18.54     11.59 o
 -15   1   8      279.01      346.93     23.99 o
 -13   1   8      439.71      478.58     22.93 o
 -11   1   8      166.85      175.93      9.94 o
  -9   1   8      285.92      294.66     12.13 o
  -7   1   8       27.51       23.71      5.49 o
  -5   1   8      241.67      230.99     17.42 o
  -3   1   8      338.44      311.20     16.66 o
  -1   1   8      361.39      362.25     12.14 o
   1   1   8      130.80      149.64      8.33 o
   3   1   8      746.61      722.39     16.35 o
   5   1   8        7.12       25.18      4.40 o
   7   1   8       70.18       70.03      6.41 o
   9   1   8      161.04      141.92      8.79 o
  11   1   8      464.69      449.05     14.24 o
  13   1   8      263.54      262.40     12.51 o
  15   1   8      460.09      496.84     14.70 o
  17   1   8       38.32       32.45      6.48 o
 -20   2   8       87.81       92.04     21.83 o
 -18   2   8       58.55       57.76     17.80 o
 -16   2   8       59.40       59.76     16.43 o
 -14   2   8      629.51      625.73     53.54 o
 -12   2   8      581.15      617.21     29.37 o
 -10   2   8      247.74      284.39     12.06 o
  -8   2   8       69.11       66.18      7.50 o
  -6   2   8       60.66       53.42      8.82 o
  -4   2   8      352.34      324.86     14.36 o
  -2   2   8      831.85      812.72     22.47 o
   0   2   8      361.17      346.74     12.53 o
   2   2   8      308.94      277.76     13.65 o
   4   2   8      585.49      412.16     12.08 o
   6   2   8      116.11      102.60      8.52 o
   8   2   8      195.59      219.66     10.68 o
  10   2   8      189.27      175.12     13.10 o
  12   2   8      240.40      267.81     12.40 o
  14   2   8      172.78      165.09      9.07 o
  16   2   8       90.83      111.12      8.61 o
  18   2   8       26.73       16.02      5.88 o
 -19   3   8      113.12      131.59     24.42 o
 -17   3   8       33.61       16.11     13.84 o
 -15   3   8      342.26      369.34     35.40 o
 -13   3   8      176.29      169.44     29.88 o
 -11   3   8      350.36      357.61     16.98 o
  -9   3   8      817.98      815.11     24.25 o
  -7   3   8      451.66      473.06     17.61 o
  -5   3   8     1262.82     1275.18     48.98 o
  -3   3   8      353.52      307.72     14.08 o
  -1   3   8      590.47      577.30     14.26 o
   1   3   8       52.23       55.71      5.50 o
   3   3   8      612.95      496.75     14.51 o
   5   3   8       70.88       52.25      5.55 o
   7   3   8      174.55      180.25      9.66 o
   9   3   8      223.92      226.57     12.22 o
  11   3   8      366.21      368.09     13.37 o
  13   3   8      110.04      103.64      7.88 o
  15   3   8       50.35       51.06      6.54 o
  17   3   8      593.67      656.43     21.16 o
 -18   4   8      162.06      133.08     23.74 o
 -16   4   8       30.25       34.04     15.50 o
 -14   4   8      213.87      254.53     30.50 o
 -12   4   8      322.59      288.70     21.35 o
 -10   4   8      279.42      316.70     22.11 o
  -8   4   8      606.90      584.63     32.96 o
  -6   4   8      361.61      409.82     15.10 o
  -4   4   8     3351.60     3212.48     56.03 o
  -2   4   8      500.62      510.84     14.69 o
   0   4   8      644.68      647.16     15.30 o
   2   4   8      173.02      155.58      8.68 o
   4   4   8      209.78      168.01      9.07 o
   6   4   8      186.84      192.39      9.17 o
   8   4   8       82.28       81.11      6.46 o
  10   4   8      413.39      428.29     13.78 o
  12   4   8       60.19       56.87      5.68 o
  14   4   8       14.61       15.64      4.99 o
  16   4   8      982.80     1033.25     22.69 o
 -19   5   8      101.32       96.61     22.15 o
 -17   5   8       55.02       47.67     17.69 o
 -15   5   8       27.76       27.94     13.49 o
 -13   5   8      362.23      353.97     43.01 o
 -11   5   8      254.20      259.23     20.55 o
  -9   5   8      183.81      173.80     16.83 o
  -7   5   8     2136.36     1986.39     56.07 o
  -5   5   8      656.59      642.69     19.38 o
  -3   5   8     4209.44     4196.24     69.59 o
  -1   5   8      115.86      130.61      8.77 o
   1   5   8      577.88      538.45     14.03 o
   3   5   8      134.78      153.71      8.65 o
   5   5   8      190.13      177.77      9.44 o
   7   5   8       30.30       23.24      4.39 o
   9   5   8      131.64      148.72      7.71 o
  11   5   8      209.00      195.40      9.00 o
  13   5   8      151.82      167.84      9.85 o
  15   5   8      131.74      125.46      9.02 o
  17   5   8      613.63      594.36     18.82 o
 -18   6   8       11.85       33.10     15.69 o
 -16   6   8       12.94       17.23     14.75 o
 -14   6   8        0.94       -4.98     15.48 o
 -12   6   8      205.35      197.13     18.77 o
 -10   6   8       81.66      105.51     15.33 o
  -8   6   8     1346.84     1263.70     42.02 o
  -6   6   8     2046.81     2038.62     60.22 o
  -4   6   8     5195.69     5136.80     93.95 o
  -2   6   8     1690.84     1764.43     36.97 o
   0   6   8      492.23      506.60     15.67 o
   2   6   8      129.37      121.83     10.28 o
   4   6   8        2.30       -1.98      3.28 o
   6   6   8       43.71       45.50      4.96 o
   8   6   8      346.66      355.76     10.72 o
  10   6   8       79.73       72.34      5.94 o
  12   6   8      632.54      694.79     16.28 o
  14   6   8      366.47      352.94     13.92 o
  16   6   8      176.45      167.80     11.45 o
 -17   7   8       34.72       30.58     17.08 o
 -15   7   8       63.95       49.48     12.11 o
 -13   7   8        0.34        0.89      8.05 o
 -11   7   8       72.86       78.14     12.84 o
  -9   7   8      672.75      678.15     30.28 o
  -7   7   8     5194.65     5258.80    119.25 o
  -5   7   8      652.79      632.88     22.26 o
  -3   7   8     1053.30     1017.16     29.47 o
  -1   7   8      428.42      441.19     24.67 o
   1   7   8      103.11      107.68      9.76 o
   3   7   8      137.77      145.30      8.44 o
   5   7   8      494.09      520.02     18.57 o
   7   7   8      477.08      456.19     14.15 o
   9   7   8      446.41      481.57     12.33 o
  11   7   8      374.80      388.17     11.97 o
  13   7   8      680.48      683.65     17.79 o
  15   7   8       85.41       86.02     10.82 o
 -16   8   8       43.21       54.17     18.76 o
 -14   8   8       54.23       69.10     13.74 o
 -12   8   8      133.05      122.28     15.97 o
 -10   8   8     1286.80     1354.21     55.11 o
  -8   8   8       32.93       40.53     15.44 o
  -6   8   8        6.35        7.75     11.77 o
  -4   8   8      248.42      222.40     25.28 o
  -2   8   8      326.61      345.41     17.24 o
   0   8   8       48.48       57.88      8.75 o
   2   8   8       16.94       18.21      4.56 o
   4   8   8       13.16       13.22      4.67 o
   6   8   8      611.78      637.87     16.41 o
   8   8   8       13.81       15.09      4.67 o
  10   8   8       55.87       52.16      6.08 o
  12   8   8      817.38      876.03     20.25 o
  14   8   8      207.21      209.00     12.50 o
 -15   9   8        2.82       -0.52      9.20 o
 -13   9   8       50.33       45.48     21.36 o
 -11   9   8       16.69        7.74     11.44 o
  -9   9   8      171.24      188.55     18.98 o
  -7   9   8       62.55       54.78     17.50 o
  -5   9   8      277.07      255.97     21.39 o
  -3   9   8      432.38      452.42     20.98 o
  -1   9   8       71.02       62.88      9.16 o
   1   9   8       34.86       37.55      6.24 o
   3   9   8      278.03      260.11     12.10 o
   5   9   8      340.06      346.48     14.26 o
   7   9   8      836.00      895.35     31.45 o
   9   9   8       35.52       20.78      5.87 o
  11   9   8      342.92      362.56     15.85 o
  13   9   8       44.72       45.19     10.16 o
 -14  10   8        8.87        8.77     10.30 o
 -12  10   8      443.25      448.71     28.14 o
 -10  10   8       45.72       39.21     11.81 o
  -8  10   8      187.78      194.52     29.80 o
  -6  10   8       19.94       27.66     13.57 o
  -4  10   8      136.46      119.79     15.65 o
  -2  10   8      612.88      654.56     25.69 o
   0  10   8      541.95      593.02     18.47 o
   2  10   8      114.78      119.84      9.73 o
   4  10   8      197.54      188.64     11.21 o
   6  10   8       37.58       29.48      7.75 o
   8  10   8       45.95       38.19      6.44 o
  10  10   8      262.15      305.48     20.65 o
  12  10   8      308.97      314.02     16.81 o
 -13  11   8       53.50       78.07     23.63 o
 -11  11   8      243.61      214.80     21.46 o
  -9  11   8       74.74       40.79     12.27 o
  -7  11   8      212.55      197.55     19.73 o
  -5  11   8      102.79       88.30     14.29 o
  -3  11   8       31.44       20.57     13.68 o
  -1  11   8        1.75        7.67      5.16 o
   1  11   8      328.31      362.67     15.89 o
   3  11   8      178.52      170.23     15.47 o
   5  11   8      224.44      235.93     17.78 o
   7  11   8       67.13       70.93      8.10 o
   9  11   8      139.86      175.72     13.16 o
  11  11   8       74.62       61.40      9.25 o
 -12  12   8       23.55       17.55     12.47 o
 -10  12   8      120.87      115.21     17.23 o
  -8  12   8        6.39        2.24      8.71 o
  -6  12   8       93.71       73.46     19.84 o
  -4  12   8      151.51      129.43     12.24 o
  -2  12   8       33.20       25.21      8.82 o
   0  12   8       48.57       44.74      8.68 o
   2  12   8       72.02       66.68      8.61 o
   4  12   8       54.82       57.79      8.38 o
   6  12   8       26.90       36.04      6.58 o
   8  12   8       34.93       29.66      9.69 o
  10  12   8       47.95       53.65      9.99 o
 -11  13   8      134.34       90.61     16.43 o
  -9  13   8      131.82       91.00     15.88 o
  -7  13   8        2.88       -1.17      9.32 o
  -5  13   8       22.44       10.30     16.02 o
  -3  13   8      143.00      147.21     15.90 o
  -1  13   8       43.87       39.39      8.50 o
   1  13   8      355.55      478.44     25.26 o
   3  13   8        7.79       10.51      6.30 o
   5  13   8       35.12       26.52      7.25 o
   7  13   8      152.28      184.85     12.32 o
   9  13   8       48.54       43.30      8.93 o
  -8  14   8        8.98       12.93      8.21 o
  -6  14   8       87.08       83.26     11.55 o
  -4  14   8      103.23      106.38     14.55 o
  -2  14   8      309.50      362.54     39.96 o
   0  14   8      298.86      342.55     19.50 o
   2  14   8       19.20       18.84      7.36 o
   4  14   8      277.29      297.22     20.13 o
   6  14   8      189.04      210.32     14.81 o
  -5  15   8      158.16      160.81     27.17 o
  -3  15   8       74.60       71.79     16.39 o
  -1  15   8      111.07      105.33     23.54 o
   1  15   8       50.41       41.16      9.82 o
   3  15   8        2.94       -2.35      6.46 o
 -19   1   9      277.31      281.27     33.16 o
 -17   1   9      197.41      189.21     26.52 o
 -15   1   9       79.36       70.96     12.23 o
 -13   1   9       43.41       63.51     12.46 o
 -11   1   9       62.67       73.22      7.76 o
  -9   1   9       66.03       62.24      8.25 o
  -7   1   9       65.37       60.64      7.09 o
  -5   1   9      122.96      108.93      9.79 o
  -3   1   9      150.85      161.16     13.78 o
  -1   1   9     1425.55     1136.92     22.42 o
   1   1   9      184.88      147.99     11.72 o
   3   1   9      173.70      196.73     10.27 o
   5   1   9      530.00      455.41     14.72 o
   7   1   9       80.94       69.81      6.92 o
   9   1   9      380.58      337.36     14.17 o
  11   1   9       83.31       78.65      7.72 o
  13   1   9      167.39      171.67     10.94 o
  15   1   9      341.49      352.51     26.86 o
 -18   2   9      243.03      236.15     30.36 o
 -16   2   9       32.12       14.03     14.24 o
 -14   2   9      608.36      600.34     40.58 o
 -12   2   9      355.23      384.05     17.34 o
 -10   2   9      369.48      364.37     14.62 o
  -8   2   9       74.98       60.41      8.07 o
  -6   2   9       55.65       46.89      7.84 o
  -4   2   9      155.92      151.65     11.53 o
  -2   2   9      417.11      360.74     13.47 o
   0   2   9       52.55       57.40      6.63 o
   2   2   9       36.09       35.77      5.30 o
   4   2   9      999.43      964.57     20.61 o
   6   2   9      286.70      249.19     11.81 o
   8   2   9       84.41       68.38      6.79 o
  10   2   9      560.92      580.41     16.53 o
  12   2   9       74.57       71.41      7.52 o
  14   2   9       66.80       64.91      6.68 o
  16   2   9      430.10      474.99     17.31 o
 -17   3   9      417.81      439.82     40.74 o
 -15   3   9      131.08      114.08     22.83 o
 -13   3   9      214.87      223.23     33.28 o
 -11   3   9       37.85       32.70     10.14 o
  -9   3   9      207.95      200.48     19.23 o
  -7   3   9      292.87      292.89     15.61 o
  -5   3   9      373.18      392.41     17.00 o
  -3   3   9      113.27      113.88     10.73 o
  -1   3   9      600.95      546.88     14.77 o
   1   3   9       26.40       20.07      4.51 o
   3   3   9       97.56      103.27      7.85 o
   5   3   9      411.91      352.18     13.68 o
   7   3   9        4.20        0.43      3.86 o
   9   3   9       67.62       77.56      7.48 o
  11   3   9      644.51      729.82     22.19 o
  13   3   9       21.35       17.75      5.01 o
  15   3   9        4.99        9.93      5.31 o
 -18   4   9       34.44       41.46     17.84 o
 -16   4   9      246.40      187.43     27.48 o
 -14   4   9       74.99       66.14     19.29 o
 -12   4   9      878.64      890.12     35.25 o
 -10   4   9      375.79      356.11     37.80 o
  -8   4   9     1154.69     1140.67     81.69 o
  -6   4   9        9.72       10.23      5.42 o
  -4   4   9      385.10      418.23     16.83 o
  -2   4   9      112.55       89.56      9.32 o
   0   4   9      151.91      156.94      9.22 o
   2   4   9      474.53      419.59     13.20 o
   4   4   9      423.75      401.11     13.69 o
   6   4   9      507.62      475.22     15.21 o
   8   4   9      440.78      453.50     13.92 o
  10   4   9      231.11      246.88     11.67 o
  12   4   9     1072.15     1130.49     20.78 o
  14   4   9       32.36       30.73      6.05 o
  16   4   9        2.04       -1.48      9.72 o
 -17   5   9      126.54      142.52     26.08 o
 -15   5   9      149.97      188.90     28.75 o
 -13   5   9      432.18      438.39     26.65 o
 -11   5   9     1307.38     1358.60     46.03 o
  -9   5   9     3620.11     3651.34    128.57 o
  -7   5   9      300.19      356.84     47.82 o
  -5   5   9      374.82      400.08     20.53 o
  -3   5   9      195.71      191.18     12.95 o
  -1   5   9      320.11      308.72     15.86 o
   1   5   9      181.18      206.92     10.65 o
   3   5   9       21.02       26.16      5.14 o
   5   5   9      415.61      423.90     13.82 o
   7   5   9     1112.84     1164.31     22.34 o
   9   5   9      243.46      253.03     10.28 o
  11   5   9      819.05      878.77     17.92 o
  13   5   9      106.50      100.36      8.48 o
  15   5   9        5.05        5.83      5.44 o
 -16   6   9       45.55       44.04     18.09 o
 -14   6   9      348.34      290.91     23.88 o
 -12   6   9     2264.11     2450.56     68.62 o
 -10   6   9      418.24      474.79     26.33 o
  -8   6   9     1315.73     1309.46     45.34 o
  -6   6   9      933.19      980.80     37.95 o
  -4   6   9      327.15      336.02     18.19 o
  -2   6   9      103.72       90.95     10.47 o
   0   6   9      127.26      132.64     11.20 o
   2   6   9      455.21      427.88     15.98 o
   4   6   9      250.08      292.20     14.71 o
   6   6   9       74.58       64.83      6.93 o
   8   6   9      690.08      679.13     15.15 o
  10   6   9      151.04      188.24     14.56 o
  12   6   9      445.10      478.88     17.98 o
  14   6   9       12.38       12.92      5.47 o
 -15   7   9      309.93      314.12     37.28 o
 -13   7   9       30.75       35.55     11.47 o
 -11   7   9      131.95      194.94     19.87 o
  -9   7   9      932.67      908.64     37.02 o
  -7   7   9      715.88      740.10     32.80 o
  -5   7   9      219.01      183.12     19.07 o
  -3   7   9       71.19       60.47      9.71 o
  -1   7   9       24.71       32.04      7.64 o
   1   7   9      494.41      473.66     16.84 o
   3   7   9      276.17      274.79     14.47 o
   5   7   9        2.68        2.40      4.17 o
   7   7   9      316.47      387.63     15.23 o
   9   7   9      410.98      398.72     14.23 o
  11   7   9       33.78       34.64      5.69 o
  13   7   9       80.42       68.56      7.72 o
 -14   8   9      137.55      156.94     24.72 o
 -12   8   9      685.51      684.02     91.41 o
 -10   8   9      530.83      578.18     29.78 o
  -8   8   9      379.46      377.27     38.26 o
  -6   8   9      194.13      205.18     23.18 o
  -4   8   9      336.66      350.37     31.12 o
  -2   8   9       53.40       44.98      9.03 o
   0   8   9        7.70        2.01      6.20 o
   2   8   9      595.71      556.16     34.79 o
   4   8   9       57.78       62.04      7.11 o
   6   8   9      753.15      788.99     19.40 o
   8   8   9      429.61      459.61     16.07 o
  10   8   9       65.92       52.13      6.64 o
  12   8   9       93.07      108.63     10.32 o
 -13   9   9      163.13      131.95     18.13 o
 -11   9   9       77.19       69.62     13.79 o
  -9   9   9      306.53      281.70     23.61 o
  -7   9   9      171.31      128.66     24.63 o
  -5   9   9      162.57      146.21     17.80 o
  -3   9   9       16.70       12.52      6.87 o
  -1   9   9      129.59      143.34     13.71 o
   1   9   9        2.14       -5.76      5.82 o
   3   9   9      171.78      169.86     10.90 o
   5   9   9      160.75      191.18     11.77 o
   7   9   9     1181.21     1246.39     27.97 o
   9   9   9      229.57      227.16     13.33 o
  11   9   9      123.14      137.97     13.36 o
 -12  10   9        0.69       11.21     12.90 o
 -10  10   9       75.10       58.01     13.71 o
  -8  10   9      381.58      404.08     29.01 o
  -6  10   9       14.83        7.65     13.19 o
  -4  10   9      507.98      586.86     30.17 o
  -2  10   9      363.56      360.63     35.73 o
   0  10   9      108.28      130.10     15.71 o
   2  10   9      161.41      150.93     12.51 o
   4  10   9       41.03       38.92      6.92 o
   6  10   9       77.00       56.66      7.78 o
   8  10   9       14.72       32.36      6.92 o
  10  10   9      172.88      216.61     18.92 o
 -11  11   9       40.85       22.63     11.34 o
  -9  11   9       23.71       23.31     22.28 o
  -7  11   9      302.75      283.75     34.11 o
  -5  11   9      269.18      251.79     44.44 o
  -3  11   9      498.30      519.11     44.49 o
  -1  11   9        6.41       11.68      7.28 o
   1  11   9       58.47       62.32      8.49 o
   3  11   9       81.04       81.66     13.50 o
   5  11   9       66.25       88.73      8.93 o
   7  11   9       45.13       40.40      7.24 o
   9  11   9      429.60      457.44     20.78 o
 -10  12   9        5.95        8.44     10.99 o
  -8  12   9       54.20       39.59     14.07 o
  -6  12   9       32.40       32.88     16.43 o
  -4  12   9       64.91       75.09     17.09 o
  -2  12   9        6.05       -5.06      8.94 o
   0  12   9      290.15      301.05     19.82 o
   2  12   9      378.72      467.14     19.26 o
   4  12   9      107.02      139.81     14.62 o
   6  12   9       94.78       90.89      9.38 o
   8  12   9      106.18       97.16      9.89 o
  -7  13   9      150.01      164.12     20.43 o
  -5  13   9       64.49       69.46     20.90 o
  -3  13   9      169.96      168.13     17.95 o
  -1  13   9      100.47       75.32     11.32 o
   1  13   9       16.62       14.86      7.02 o
   3  13   9       19.82       21.49      7.26 o
   5  13   9       53.56       76.29     10.31 o
  -2  14   9       13.87       -0.36      7.20 o
   0  14   9       22.75       37.86     11.85 o
 -14   0  10       34.40       35.47     16.23 o
 -12   0  10       90.70      107.90     21.15 o
 -10   0  10       68.24       79.87     11.24 o
  -8   0  10      265.69      258.31     18.03 o
  -6   0  10      596.14      567.59     23.41 o
  -4   0  10      641.25      625.89     30.10 o
  -2   0  10       97.97       66.32     25.26 o
   0   0  10     1276.43     1134.73     33.19 o
   2   0  10      187.17      181.84     15.06 o
   4   0  10      821.38      788.77     30.82 o
   6   0  10       20.12       24.37      7.32 o
   8   0  10      741.85      730.87     27.19 o
  10   0  10      310.82      308.55     20.73 o
  12   0  10      399.04      487.06     30.40 o
  14   0  10      333.60      306.13     21.73 o
 -17   1  10      269.33      246.20     31.63 o
 -15   1  10       21.12       -2.03     13.26 o
 -13   1  10       18.34       44.62     16.24 o
 -11   1  10       11.42        4.25      6.43 o
  -9   1  10      521.03      568.96     20.31 o
  -7   1  10      124.97      150.32     10.93 o
  -5   1  10      659.38      699.29     38.66 o
  -3   1  10       97.41       89.91      8.78 o
  -1   1  10      158.03      141.64      9.35 o
   1   1  10       71.40       63.75      7.39 o
   3   1  10       61.45       46.64      6.22 o
   5   1  10      596.26      557.37     16.33 o
   7   1  10       40.36       36.25      6.05 o
   9   1  10       81.24       83.04     10.09 o
  11   1  10      110.94      124.84      9.98 o
  13   1  10      102.26      121.83     12.72 o
 -16   2  10       75.54       65.64     20.64 o
 -14   2  10       30.18       18.09     15.03 o
 -12   2  10       63.93       64.87     12.54 o
 -10   2  10       31.16       25.80      7.03 o
  -8   2  10       80.23       69.50      9.29 o
  -6   2  10     1065.08      998.86     27.67 o
  -4   2  10      236.65      230.20     14.86 o
  -2   2  10      334.13      330.69     17.17 o
   0   2  10      118.79       91.30      7.94 o
   2   2  10       33.80       29.44      5.89 o
   4   2  10       88.38       66.62      6.89 o
   6   2  10      323.92      335.01     14.51 o
   8   2  10      185.30      184.45     11.18 o
  10   2  10      311.32      320.30     14.97 o
  12   2  10       75.46       86.90      8.84 o
  14   2  10      380.80      450.54     16.49 o
 -15   3  10      586.34      674.76     46.47 o
 -13   3  10      154.69      189.92     28.61 o
 -11   3  10       13.64       14.64     10.00 o
  -9   3  10      263.52      281.30     18.98 o
  -7   3  10      239.47      197.81     32.41 o
  -5   3  10       40.10       48.07      8.11 o
  -3   3  10       69.27       73.57      9.32 o
  -1   3  10      165.93      163.34     11.24 o
   1   3  10      224.20      192.16     10.32 o
   3   3  10      127.28      130.51      8.58 o
   5   3  10      366.72      452.73     15.54 o
   7   3  10      373.33      364.00     15.49 o
   9   3  10      274.55      286.71     13.93 o
  11   3  10      186.46      197.79     12.12 o
  13   3  10      462.69      515.54     21.69 o
 -16   4  10      307.60      212.28     31.50 o
 -14   4  10      394.84      428.35     42.30 o
 -12   4  10      154.91      168.73     18.85 o
 -10   4  10      418.27      411.85     26.11 o
  -8   4  10        5.28        1.39      8.90 o
  -6   4  10      313.42      318.52     17.45 o
  -4   4  10      133.94      124.49     11.48 o
  -2   4  10       17.62       17.95      6.20 o
   0   4  10      444.41      459.78     14.97 o
   2   4  10      183.95      203.90     11.39 o
   4   4  10      105.52       99.36      7.85 o
   6   4  10      923.21      984.36     21.04 o
   8   4  10       47.10       40.52      6.03 o
  10   4  10       12.30       10.04      5.27 o
  12   4  10      559.80      590.16     15.49 o
 -15   5  10       84.90      117.82     26.17 o
 -13   5  10      299.77      344.50     44.62 o
 -11   5  10      193.61      175.56     19.65 o
  -9   5  10      346.19      395.44     39.72 o
  -7   5  10       40.54       55.90     17.50 o
  -5   5  10       52.07       56.51      8.75 o
  -3   5  10      132.09      118.67     16.80 o
  -1   5  10      467.02      461.50     18.62 o
   1   5  10      388.19      389.43     18.67 o
   3   5  10       97.68      103.87     16.42 o
   5   5  10      153.05      173.48     10.30 o
   7   5  10     1080.70     1112.22     22.89 o
   9   5  10       24.30       19.33      5.04 o
  11   5  10       20.05       21.46      5.27 o
  13   5  10       34.98       43.20      7.25 o
 -14   6  10     1374.64     1447.32     73.04 o
 -12   6  10      597.40      626.30     31.78 o
 -10   6  10      272.56      290.40     25.07 o
  -8   6  10      446.30      527.43     40.72 o
  -6   6  10      369.99      392.65     43.32 o
  -4   6  10      402.54      407.96     26.30 o
  -2   6  10       23.26       17.16      6.49 o
   0   6  10       81.53       83.98     12.43 o
   2   6  10     1305.77     1367.98     30.87 o
   4   6  10      297.59      320.66     16.34 o
   6   6  10      446.15      473.19     16.84 o
   8   6  10      119.12      130.53      9.00 o
  10   6  10        8.27        2.74      4.56 o
  12   6  10      289.05      290.15     14.22 o
 -13   7  10      536.96      570.46     40.27 o
 -11   7  10      281.82      292.69     39.86 o
  -9   7  10      142.89      150.85     27.23 o
  -7   7  10       70.50       70.52     14.18 o
  -5   7  10      100.63       91.95     15.24 o
  -3   7  10     1015.40     1087.54     33.69 o
  -1   7  10       55.61       56.68     10.38 o
   1   7  10      130.40      143.31     13.02 o
   3   7  10     1534.07     1566.19     34.08 o
   5   7  10      128.66      126.53     11.27 o
   7   7  10      291.59      305.48     12.80 o
   9   7  10       32.14       45.55      6.80 o
  11   7  10      287.41      307.06     13.59 o
 -12   8  10      229.09      227.23     24.28 o
 -10   8  10       13.04        6.75     10.40 o
  -8   8  10        1.62        7.37     13.65 o
  -6   8  10       95.29      112.06     16.83 o
  -4   8  10        4.52       -2.43      8.23 o
  -2   8  10       33.70       25.77      8.55 o
   0   8  10      145.40      131.53     19.84 o
   2   8  10      243.47      271.49     19.65 o
   4   8  10      227.79      228.78     15.99 o
   6   8  10        0.77       -4.66      4.66 o
   8   8  10      119.18      144.53     11.60 o
  10   8  10      125.58      113.06      9.29 o
 -11   9  10      332.22      336.17     30.39 o
  -9   9  10      178.03      147.23     25.34 o
  -7   9  10       41.82       53.53     18.78 o
  -5   9  10       69.97       81.68     25.20 o
  -3   9  10      110.69      120.83     18.71 o
  -1   9  10      159.52      161.22     15.54 o
   1   9  10      614.98      658.71     26.96 o
   3   9  10       17.49       15.10      8.17 o
   5   9  10       60.19       60.86      8.16 o
   7   9  10      244.84      248.97     16.39 o
   9   9  10       13.67       13.59      6.08 o
 -10  10  10      289.53      253.12     24.43 o
  -8  10  10      180.47      160.76     19.81 o
  -6  10  10       25.46       22.40     16.81 o
  -4  10  10       36.65       36.87     12.84 o
  -2  10  10      131.45      140.95     19.32 o
   0  10  10       13.64        9.05      7.74 o
   2  10  10      699.78      719.62     28.83 o
   4  10  10      413.50      494.19     20.26 o
   6  10  10       69.47       92.73      9.91 o
   8  10  10      227.58      233.79     18.16 o
  -7  11  10       45.73       26.72     18.12 o
  -5  11  10       82.97       74.22     21.81 o
  -3  11  10       96.23       98.42     17.17 o
  -1  11  10       76.77       80.08     15.81 o
   1  11  10       13.95       22.37      9.65 o
   3  11  10       63.38       56.10      9.36 o
   5  11  10      177.97      188.30     14.30 o
  -4  12  10       33.54       31.88     17.67 o
  -2  12  10      113.75      123.16     18.95 o
   0  12  10       99.64      102.89     18.30 o
   2  12  10        5.72        3.73      6.81 o
 -13   1  11        2.09        8.33     13.65 o
 -11   1  11      361.47      364.84     35.08 o
  -9   1  11      264.44      281.92     17.81 o
  -7   1  11       42.52       34.54      6.68 o
  -5   1  11      496.90      508.93     20.91 o
  -3   1  11        8.63        7.68      5.49 o
  -1   1  11      305.13      340.00     17.07 o
   1   1  11       83.84       77.84      8.34 o
   3   1  11      326.60      292.25     14.10 o
   5   1  11      152.81      170.61     12.51 o
   7   1  11      129.61      123.57      9.93 o
   9   1  11      686.63      710.85     20.34 o
  11   1  11       11.37       13.91      6.54 o
 -14   2  11        6.91        0.68     14.72 o
 -12   2  11      261.19      260.39     32.19 o
 -10   2  11      297.46      335.27     26.34 o
  -8   2  11       13.11       12.41      7.46 o
  -6   2  11      178.61      171.84     18.06 o
  -4   2  11      203.30      206.31     14.96 o
  -2   2  11      105.14       93.45      9.80 o
   0   2  11      213.15      223.36     11.46 o
   2   2  11      111.61      106.31      8.60 o
   4   2  11       34.94       47.25      6.79 o
   6   2  11       82.31       85.98      9.18 o
   8   2  11      257.91      277.92     14.41 o
  10   2  11      107.80      128.24     10.74 o
 -13   3  11       31.72       48.22     19.03 o
 -11   3  11      569.07      595.83     31.06 o
  -9   3  11        4.58        3.34      8.20 o
  -7   3  11      128.63      124.56     14.59 o
  -5   3  11       12.16        4.65      6.23 o
  -3   3  11       47.48       50.56      8.93 o
  -1   3  11       78.71       86.37     14.96 o
   1   3  11      380.89      411.04     14.85 o
   3   3  11       47.93       60.71      6.82 o
   5   3  11      259.10      275.22     13.07 o
   7   3  11      315.46      366.91     15.23 o
   9   3  11      240.32      283.84     13.82 o
  11   3  11       31.93       33.48      7.77 o
 -12   4  11        2.13        6.86     14.60 o
 -10   4  11       99.26       90.25     15.86 o
  -8   4  11       22.47       19.10     11.02 o
  -6   4  11       49.38       60.76     16.65 o
  -4   4  11      368.97      366.53     19.12 o
  -2   4  11       18.83       20.45      7.57 o
   0   4  11       53.49       65.58      9.54 o
   2   4  11      751.97      817.42     21.63 o
   4   4  11      110.14       99.58      8.38 o
   6   4  11       60.48       59.25      7.68 o
   8   4  11      330.30      372.83     15.61 o
  10   4  11      359.39      409.56     16.63 o
 -13   5  11      314.17      262.43     34.99 o
 -11   5  11       83.72      114.08     30.09 o
  -9   5  11      221.63      252.43     34.57 o
  -7   5  11      131.23      151.08     21.33 o
  -5   5  11      402.56      438.91     26.26 o
  -3   5  11      597.59      662.82     31.80 o
  -1   5  11      153.69      137.48     12.93 o
   1   5  11      889.49      914.86     28.72 o
   3   5  11       14.62       12.14      5.72 o
   5   5  11       19.51       12.50      5.68 o
   7   5  11      608.97      642.86     19.77 o
   9   5  11      221.52      229.03     11.23 o
 -12   6  11        0.87       -0.47     11.05 o
 -10   6  11        5.27       -4.76     10.13 o
  -8   6  11      418.63      433.98     44.73 o
  -6   6  11       68.47       51.78     13.50 o
  -4   6  11       65.15       60.98     13.55 o
  -2   6  11      789.81      849.01     27.30 o
   0   6  11      375.12      459.96     21.39 o
   2   6  11      724.72      809.14     23.89 o
   4   6  11      139.23      153.26     11.47 o
   6   6  11       75.92       96.51      9.82 o
   8   6  11       32.10       32.60      6.46 o
 -11   7  11      229.24      292.09     26.58 o
  -9   7  11       82.59       66.08     20.69 o
  -7   7  11       57.92       53.45     19.92 o
  -5   7  11       49.87       43.93     12.86 o
  -3   7  11      224.43      242.71     18.89 o
  -1   7  11      133.10      135.64     15.01 o
   1   7  11       31.30       34.01      8.74 o
   3   7  11      166.33      212.21     14.59 o
   5   7  11       48.59       53.61      8.18 o
   7   7  11      128.58      112.92      9.34 o
 -10   8  11       45.52       52.33     19.51 o
  -8   8  11      134.93      130.54     27.63 o
  -6   8  11      108.54      111.41     30.63 o
  -4   8  11      328.16      355.56     35.94 o
  -2   8  11      291.24      307.79     21.32 o
   0   8  11       88.41       94.25     15.04 o
   2   8  11      301.93      310.51     37.45 o
   4   8  11        2.12       -1.55      6.80 o
   6   8  11      297.25      319.25     17.89 o
  -7   9  11       99.44       93.12     22.82 o
  -5   9  11       49.82       35.21     13.40 o
  -3   9  11      561.04      618.70     34.49 o
  -1   9  11      227.05      264.01     20.42 o
   1   9  11       97.33       99.09     13.66 o
   3   9  11        3.42        1.68      8.08 o
   5   9  11       80.10       77.69      9.47 o
  -4  10  11      116.57      122.13     18.96 o
  -2  10  11       34.89       52.86     14.90 o
   0  10  11       53.12       51.19     11.92 o
   2  10  11       59.60       54.77     12.00 o
 -10   0  12      311.08      306.73     28.87 o
  -8   0  12       50.73       46.76     16.74 o
  -6   0  12      177.07      179.77     19.93 o
  -4   0  12       47.25       44.23     10.86 o
  -2   0  12      844.13      817.95     31.96 o
   0   0  12       87.78       71.66     15.14 o
   2   0  12      821.25      981.80     34.32 o
   4   0  12      960.90     1149.14     38.01 o
   6   0  12       35.98       23.45      9.19 o
   8   0  12      927.14     1000.48     35.88 o
 -11   1  12       75.31       61.20     20.25 o
  -9   1  12        6.08        7.82      8.12 o
  -7   1  12        9.85       11.17      7.02 o
  -5   1  12       15.23        8.38      6.00 o
  -3   1  12       29.01       27.99      7.61 o
  -1   1  12        1.72       -1.84      5.77 o
   1   1  12      155.18      167.94     10.98 o
   3   1  12       95.56       92.32      9.36 o
   5   1  12       27.73       22.86      6.75 o
   7   1  12       35.65       39.93      7.43 o
 -10   2  12       55.68       51.97     14.22 o
  -8   2  12       23.85       20.06      7.77 o
  -6   2  12      135.36      150.30     11.46 o
  -4   2  12       32.26       43.42     10.20 o
  -2   2  12       15.48        6.95      6.25 o
   0   2  12      115.68      120.13     15.55 o
   2   2  12      123.52      133.28     16.84 o
   4   2  12      591.86      707.55     19.19 o
   6   2  12       61.86       72.90      8.24 o
  -9   3  12        6.43        2.63     16.20 o
  -7   3  12       20.32       17.36      8.61 o
  -5   3  12      189.03      182.41     13.55 o
  -3   3  12      361.54      369.41     18.99 o
  -1   3  12       98.00      115.66     11.49 o
   1   3  12      275.58      275.43     21.70 o
   3   3  12      253.05      268.86     14.50 o
   5   3  12      102.04      103.36      9.28 o
   7   3  12      262.46      289.32     14.49 o
  -8   4  12      176.91      169.45     30.24 o
  -6   4  12       22.52        9.34      9.49 o
  -4   4  12      279.86      273.34     18.50 o
  -2   4  12      211.77      227.19     15.07 o
   0   4  12       75.26       74.63      9.90 o
   2   4  12      241.49      258.82     14.80 o
   4   4  12      172.16      176.85     12.54 o
   6   4  12        9.40        6.61      6.55 o
  -7   5  12      172.30      183.38     22.60 o
  -5   5  12       87.23       85.12     13.92 o
  -3   5  12      480.59      556.87     24.57 o
  -1   5  12      188.01      191.26     20.01 o
   1   5  12       48.53       31.95      8.21 o
   3   5  12      141.18      173.54     12.75 o
   5   5  12      216.99      217.19     13.99 o
  -6   6  12      161.66      133.72     19.72 o
  -4   6  12      374.50      456.21     34.09 o
  -2   6  12       95.43      101.52     12.69 o
   0   6  12       65.62       68.98     11.31 o
   2   6  12      458.16      490.60     22.93 o
   4   6  12      141.38      163.52     12.62 o
  -5   7  12      117.10      125.95     19.50 o
  -3   7  12      364.42      379.58     46.53 o
  -1   7  12      159.87      154.65     17.04 o
   1   7  12      267.80      275.02     19.18 o
 
